# Supplementary material for: Aqua­(2,2′-bipyrimidine-κ2 N,N′)(succin­ato-κ2 O 1,O 4)copper(II) dihydrate
Source: Acta Crystallogr Sect E Struct Rep Online. 2009 Apr 18;65(Pt 5):m527. doi: 10.1107/S1600536809013518 (PMC2977583; doi:10.1107/S1600536809013518)
Supplement: Supplementary file 1 [file e-65-0m527-sup1.cif]

##############################################################################
###                                                                        ###
###        Electronic paper (Acta Crystallographica Section E)             ###
###                                                                        ###
##############################################################################
#                                                                            #
# This CIF contains the data in a paper accepted for publication in Acta     #
# Crystallographica Section E. It conforms to the requirements of Notes      #
# for Authors for Section E, and has been peer reviewed under the auspices   #
# of the IUCr Commission on Journals.                                        #
#                                                                            #
# Full details of the Crystallographic Information File format               #
# are given in the paper "The Crystallographic Information File (CIF):       #
# a New Standard Archive File for Crystallography" by S. R. Hall, F. H.      #
# Allen and I. D. Brown [Acta Cryst. (1991), A47, 655-685].                  #
#                                                                            #
# The current version of the core CIF dictionary is obtainable from          #
# ftp://ftp.iucr.org/pub/cif_core.dic. The current version number is 2.4.    #
#                                                                            #
# Software is freely available for graphical display of the structure(s) in  #
# this CIF.  For information consult the CIF home page http://www.iucr.org/  #
# cif/home.html                                                              #
#                                                                            #
# This file may be used for bona fide research purposes within the           #
# scientific community so long as proper attribution is given to the journal # 
# article from which it was obtained.                                        #
#                                                                            #
##############################################################################
                                             
data_I
_audit_creation_method     SHELXL-97
_chemical_name_systematic
;
Aqua(2,2'-bipyrimidine-\k^2^<i>N</i>,<i>N</i>')(succinato-
\k^2^<i>O</i>^1^,<i>O</i>^4^)copper(II) dihydrate
;
_chemical_name_common     ?
_chemical_formula_moiety     'C12 H12 Cu N4 O5, 2(H2 O)'
_chemical_formula_sum     'C12 H16 Cu N4 O7'
_chemical_formula_iupac     '[Cu (C4 H4 O4) (C8 H6 N4) (H2 O)], 2H2 O'
_chemical_formula_weight     391.83
_chemical_melting_point     ?
_symmetry_cell_setting     monoclinic
_symmetry_space_group_name_H-M     'P 21/c'
_symmetry_space_group_name_Hall     '-P 2ybc'
loop_
    _symmetry_equiv_pos_as_xyz
    'x, y, z'
    '-x, y+1/2, -z+1/2'
    '-x, -y, -z'
    'x, -y-1/2, z-1/2'
_cell_length_a     10.6905(8)
_cell_length_b     18.9321(14)
_cell_length_c     7.6105(6)
_cell_angle_alpha     90.00
_cell_angle_beta     92.2290(10)
_cell_angle_gamma     90.00
_cell_volume     1539.2(2)
_cell_formula_units_Z     4
_cell_measurement_reflns_used     3225
_cell_measurement_theta_min     1.91
_cell_measurement_theta_max     25.09
_cell_measurement_temperature     293(2)
_exptl_crystal_description     prism
_exptl_crystal_colour     blue
_exptl_crystal_size_max     0.30
_exptl_crystal_size_mid     0.20
_exptl_crystal_size_min     0.09
_exptl_crystal_density_diffrn     1.691
_exptl_crystal_density_meas     ?
_exptl_crystal_density_method     'not measured'
_exptl_crystal_F_000     804
_exptl_absorpt_coefficient_mu     1.464
_exptl_absorpt_correction_type     'multi-scan'
_exptl_absorpt_process_details     '(SADABS; Sheldrick, 1996)'
_exptl_absorpt_correction_T_min     0.700
_exptl_absorpt_correction_T_max     0.877
_exptl_special_details
;
;
_diffrn_ambient_temperature     293(2)
_diffrn_radiation_type     MoK\a
_diffrn_radiation_wavelength     0.71073
_diffrn_radiation_source     'fine-focus sealed tube'
_diffrn_radiation_monochromator     graphite
_diffrn_measurement_device_type     'Bruker SMART CCD'
_diffrn_measurement_method     '\f and \w'
_diffrn_detector_area_resol_mean     ?
_diffrn_reflns_number     7725
_diffrn_reflns_av_R_equivalents     0.0362
_diffrn_reflns_av_sigmaI/netI     0.0397
_diffrn_reflns_theta_min     1.91
_diffrn_reflns_theta_max     25.09
_diffrn_reflns_theta_full     25.09
_diffrn_measured_fraction_theta_max     1.000
_diffrn_measured_fraction_theta_full     1.000
_diffrn_reflns_limit_h_min     -12
_diffrn_reflns_limit_h_max     12
_diffrn_reflns_limit_k_min     -22
_diffrn_reflns_limit_k_max     22
_diffrn_reflns_limit_l_min     -9
_diffrn_reflns_limit_l_max     4
_diffrn_standards_number     0
_diffrn_standards_interval_count     ?
_diffrn_standards_interval_time     ?
_diffrn_standards_decay_%     ?
_refine_special_details
;
Refinement of <i>F</i>^2^ against ALL reflections. The weighted <i>R</i>-factor
<i>wR</i> and goodness of fit <i>S</i> are based on <i>F</i>^2^, conventional
<i>R</i>-factors <i>R</i> are based on <i>F</i>, with <i>F</i> set to zero for
negative <i>F</i>^2^. The threshold expression of <i>F</i>^2^ >
\s(<i>F</i>^2^) is used only for calculating <i>R</i>-factors(gt) <i>etc</i>.
and is not relevant to the choice of reflections for refinement.
<i>R</i>-factors based on <i>F</i>^2^ are statistically about twice as large
as those based on <i>F</i>, and <i>R</i>- factors based on ALL data will be
even larger.
;
_reflns_number_total     2735
_reflns_number_gt     2085
_reflns_threshold_expression     I>2\s(I)
_refine_ls_structure_factor_coef     Fsqd
_refine_ls_matrix_type     full
_refine_ls_R_factor_all     0.0593
_refine_ls_R_factor_gt     0.0428
_refine_ls_wR_factor_gt     0.1096
_refine_ls_wR_factor_ref     0.1227
_refine_ls_goodness_of_fit_ref     1.059
_refine_ls_restrained_S_all     1.091
_refine_ls_number_reflns     2735
_refine_ls_number_parameters     235
_refine_ls_number_restraints     10
_refine_ls_hydrogen_treatment     mixed
_refine_ls_weighting_scheme     calc
_refine_ls_weighting_details
         'calc w=1/[\s^2^(Fo^2^)+(0.0588P)^2^+1.4777P] where P=(Fo^2^+2Fc^2^)/3'
_atom_sites_solution_hydrogens     geom
_atom_sites_solution_primary     direct
_atom_sites_solution_secondary     difmap
_refine_ls_shift/su_max     0.001
_refine_ls_shift/su_mean     0.000
_refine_diff_density_max     0.463
_refine_diff_density_min     -0.655
_refine_ls_extinction_method     none
_refine_ls_extinction_coef     ?
loop_
    _atom_type_symbol
    _atom_type_description
    _atom_type_scat_dispersion_real
    _atom_type_scat_dispersion_imag
    _atom_type_scat_source
    'C' 'C' 0.0033 0.0016
                         'International Tables Vol C Tables 4.2.6.8 and 6.1.1.4'
    'H' 'H' 0.0000 0.0000
                         'International Tables Vol C Tables 4.2.6.8 and 6.1.1.4'
    'N' 'N' 0.0061 0.0033
                         'International Tables Vol C Tables 4.2.6.8 and 6.1.1.4'
    'O' 'O' 0.0106 0.0060
                         'International Tables Vol C Tables 4.2.6.8 and 6.1.1.4'
    'Cu' 'Cu' 0.3201 1.2651
                         'International Tables Vol C Tables 4.2.6.8 and 6.1.1.4'
_computing_data_collection     'SMART (Bruker, 1997)'
_computing_cell_refinement     'SAINT (Bruker, 1997)'
_computing_data_reduction     'SAINT (Bruker, 1997)'
_computing_structure_solution     'SHELXTL (Sheldrick, 2008)'
_computing_structure_refinement     'SHELXTL (Sheldrick, 2008)'
_computing_molecular_graphics     'SHELXTL (Sheldrick, 2008)'
_computing_publication_material     'SHELXTL (Sheldrick, 2008)'
loop_
    _atom_site_type_symbol
    _atom_site_label
    _atom_site_fract_x
    _atom_site_fract_y
    _atom_site_fract_z
    _atom_site_U_iso_or_equiv
    _atom_site_adp_type
    _atom_site_calc_flag
    _atom_site_refinement_flags
    _atom_site_occupancy
    _atom_site_disorder_assembly
    _atom_site_disorder_group
    Cu Cu1 0.83883(5) 0.98092(2) 0.42287(7) 0.0376(2) Uani d . 1 . .
    O O1 0.7210(3) 0.94912(16) 0.1622(4) 0.0477(8) Uani d D 1 . .
    H H1A 0.673(4) 0.9136(17) 0.160(6) 0.072 Uiso d D 1 . .
    H H1B 0.774(4) 0.945(2) 0.082(5) 0.072 Uiso d D 1 . .
    O O1W 0.6018(4) 0.82533(18) 0.2132(6) 0.0724(11) Uani d D 1 . .
    H H1WA 0.5230(12) 0.819(3) 0.212(9) 0.109 Uiso d D 1 . .
    H H1WB 0.637(4) 0.790(2) 0.170(9) 0.109 Uiso d D 1 . .
    O O2 0.7834(3) 1.07626(14) 0.4543(4) 0.0459(7) Uani d . 1 . .
    O O2W 0.6560(4) 0.3145(2) 0.2485(6) 0.0810(12) Uani d D 1 . .
    H H2WB 0.674(7) 0.2726(15) 0.280(8) 0.121 Uiso d D 1 . .
    H H2WA 0.676(7) 0.321(3) 0.143(4) 0.121 Uiso d D 1 . .
    O O3 0.7344(3) 1.18623(16) 0.3913(5) 0.0606(9) Uani d . 1 . .
    O O4 1.1035(3) 1.06421(15) 0.1176(4) 0.0490(8) Uani d . 1 . .
    O O5 0.9903(3) 1.00736(14) 0.3069(4) 0.0395(7) Uani d . 1 . .
    N N1 0.8883(3) 0.87826(17) 0.4388(4) 0.0362(8) Uani d . 1 . .
    N N2 0.7034(3) 0.94476(18) 0.5757(4) 0.0382(8) Uani d . 1 . .
    N N3 0.8133(3) 0.76731(17) 0.5315(5) 0.0468(9) Uani d . 1 . .
    N N4 0.6295(3) 0.8392(2) 0.7042(5) 0.0494(10) Uani d . 1 . .
    C C1 0.9872(4) 0.8470(2) 0.3680(6) 0.0435(10) Uani d . 1 . .
    H H1C 1.0466 0.8745 0.3135 0.052 Uiso calc R 1 . .
    C C2 1.0017(4) 0.7748(2) 0.3750(6) 0.0499(11) Uani d . 1 . .
    H H2 1.0700 0.7525 0.3272 0.060 Uiso calc R 1 . .
    C C3 0.9102(4) 0.7374(2) 0.4561(6) 0.0491(11) Uani d . 1 . .
    H H3 0.9164 0.6884 0.4584 0.059 Uiso calc R 1 . .
    C C4 0.8069(4) 0.8370(2) 0.5194(5) 0.0368(9) Uani d . 1 . .
    C C5 0.7056(4) 0.8751(2) 0.6045(5) 0.0376(9) Uani d . 1 . .
    C C6 0.5436(4) 0.8772(3) 0.7835(7) 0.0573(13) Uani d . 1 . .
    H H6 0.4886 0.8539 0.8557 0.069 Uiso calc R 1 . .
    C C7 0.5319(4) 0.9492(3) 0.7641(6) 0.0546(12) Uani d . 1 . .
    H H7 0.4704 0.9746 0.8201 0.066 Uiso calc R 1 . .
    C C8 0.6163(4) 0.9822(2) 0.6570(6) 0.0459(11) Uani d . 1 . .
    H H8 0.6124 1.0309 0.6414 0.055 Uiso calc R 1 . .
    C C9 0.7701(4) 1.1270(2) 0.3460(6) 0.0413(10) Uani d . 1 . .
    C C10 0.7927(4) 1.1167(2) 0.1584(6) 0.0442(11) Uani d D 1 . .
    H H10A 0.7179 1.0939 0.1097 0.053 Uiso calc R 1 . .
    H H10B 0.7932 1.1638 0.1082 0.053 Uiso calc R 1 . .
    C C11 0.8904(4) 1.0823(2) 0.0863(6) 0.0409(10) Uani d D 1 . .
    H H11A 0.9243 1.1155 0.0036 0.049 Uiso calc R 1 . .
    H H11B 0.8523 1.0448 0.0156 0.049 Uiso calc R 1 . .
    C C12 1.0022(4) 1.0491(2) 0.1772(5) 0.0370(9) Uani d . 1 . .
loop_
    _atom_site_aniso_label
    _atom_site_aniso_U_11
    _atom_site_aniso_U_22
    _atom_site_aniso_U_33
    _atom_site_aniso_U_12
    _atom_site_aniso_U_13
    _atom_site_aniso_U_23
    Cu1 0.0438(3) 0.0255(3) 0.0444(3) 0.0014(2) 0.0122(2) 0.0028(2)
    O1 0.0475(18) 0.0452(17) 0.0511(19) -0.0081(14) 0.0088(15) -0.0032(15)
    O1W 0.071(2) 0.0425(19) 0.104(3) -0.0055(18) 0.012(2) -0.008(2)
    O2 0.0617(19) 0.0287(14) 0.0479(18) 0.0054(14) 0.0112(15) 0.0025(13)
    O2W 0.100(3) 0.063(2) 0.081(3) 0.028(2) 0.022(3) 0.024(2)
    O3 0.083(2) 0.0362(17) 0.063(2) 0.0214(17) 0.0051(19) -0.0003(16)
    O4 0.0475(18) 0.0434(17) 0.057(2) -0.0044(14) 0.0187(16) 0.0048(15)
    O5 0.0417(16) 0.0332(14) 0.0439(17) -0.0001(12) 0.0055(13) 0.0063(13)
    N1 0.0393(18) 0.0300(17) 0.0395(19) 0.0004(15) 0.0026(16) -0.0003(15)
    N2 0.0403(18) 0.0358(18) 0.039(2) 0.0019(15) 0.0066(16) 0.0009(15)
    N3 0.055(2) 0.0281(18) 0.057(2) -0.0029(16) 0.001(2) 0.0058(17)
    N4 0.042(2) 0.049(2) 0.058(2) -0.0074(17) 0.0105(19) 0.0130(19)
    C1 0.046(2) 0.041(2) 0.044(2) -0.001(2) 0.008(2) -0.002(2)
    C2 0.052(3) 0.041(2) 0.057(3) 0.010(2) 0.005(2) -0.003(2)
    C3 0.062(3) 0.030(2) 0.056(3) 0.006(2) 0.003(2) -0.001(2)
    C4 0.038(2) 0.033(2) 0.039(2) -0.0051(17) 0.0001(19) 0.0064(18)
    C5 0.038(2) 0.037(2) 0.038(2) -0.0028(18) -0.0011(19) 0.0060(18)
    C6 0.045(3) 0.069(3) 0.059(3) -0.003(2) 0.011(2) 0.014(3)
    C7 0.045(3) 0.068(3) 0.051(3) 0.005(2) 0.012(2) 0.002(3)
    C8 0.050(3) 0.042(2) 0.046(3) 0.010(2) 0.005(2) 0.002(2)
    C9 0.038(2) 0.032(2) 0.054(3) 0.0007(18) 0.006(2) 0.001(2)
    C10 0.044(2) 0.033(2) 0.056(3) -0.0061(19) 0.001(2) 0.010(2)
    C11 0.050(2) 0.031(2) 0.042(2) -0.0139(19) 0.003(2) 0.0073(19)
    C12 0.048(2) 0.0251(19) 0.039(2) -0.0006(18) 0.008(2) -0.0044(18)
_geom_special_details
;
All e.s.d.'s (except the e.s.d. in the dihedral angle between two l.s. planes)
are estimated using the full covariance matrix. The cell e.s.d.'s are taken
into account individually in the estimation of e.s.d.'s in distances, angles
and torsion angles; correlations between e.s.d.'s in cell parameters are only
used when they are defined by crystal symmetry. An approximate (isotropic)
treatment of cell e.s.d.'s is used for estimating e.s.d.'s involving l.s.
planes.
;
loop_
    _geom_bond_atom_site_label_1
    _geom_bond_atom_site_label_2
    _geom_bond_site_symmetry_2
    _geom_bond_distance
    _geom_bond_publ_flag
    Cu1 O1 . 2.386(3) y
    Cu1 O2 . 1.918(3) y
    Cu1 O5 . 1.940(3) y
    Cu1 N1 . 2.017(3) y
    Cu1 N2 . 2.012(3) y
    O1 H1A . 0.85(4) ?
    O1 H1B . 0.85(4) ?
    O1W H1WA . 0.85(4) ?
    O1W H1WB . 0.84(4) ?
    O2 C9 . 1.270(5) ?
    O2W H2WB . 0.85(4) ?
    O2W H2WA . 0.85(4) ?
    O3 C9 . 1.239(5) ?
    O4 C12 . 1.224(5) ?
    O5 C12 . 1.275(5) ?
    N1 C4 . 1.336(5) ?
    N1 C1 . 1.343(5) ?
    N2 C5 . 1.336(5) ?
    N2 C8 . 1.341(5) ?
    N3 C4 . 1.324(5) ?
    N3 C3 . 1.330(5) ?
    N4 C5 . 1.323(5) ?
    N4 C6 . 1.330(6) ?
    C1 C2 . 1.376(6) ?
    C1 H1C . 0.9300 ?
    C2 C3 . 1.374(6) ?
    C2 H2 . 0.9300 ?
    C3 H3 . 0.9300 ?
    C4 C5 . 1.472(6) ?
    C6 C7 . 1.377(7) ?
    C6 H6 . 0.9300 ?
    C7 C8 . 1.388(6) ?
    C7 H7 . 0.9300 ?
    C8 H8 . 0.9300 ?
    C9 C10 . 1.469(6) ?
    C10 C11 . 1.365(5) ?
    C10 H10A . 0.9700 ?
    C10 H10B . 0.9700 ?
    C11 C12 . 1.495(6) ?
    C11 H11A . 0.9700 ?
    C11 H11B . 0.9700 ?
loop_
    _geom_angle_atom_site_label_1
    _geom_angle_atom_site_label_2
    _geom_angle_atom_site_label_3
    _geom_angle_site_symmetry_1
    _geom_angle_site_symmetry_3
    _geom_angle
    _geom_angle_publ_flag
    O2 Cu1 O5 . . 94.68(12) ?
    O2 Cu1 N2 . . 90.87(13) ?
    O5 Cu1 N2 . . 169.41(13) ?
    O2 Cu1 N1 . . 168.87(13) ?
    O5 Cu1 N1 . . 93.13(13) ?
    N2 Cu1 N1 . . 80.22(13) ?
    O2 Cu1 O1 . . 100.69(12) ?
    O5 Cu1 O1 . . 96.32(12) ?
    N2 Cu1 O1 . . 91.50(12) ?
    N1 Cu1 O1 . . 86.30(12) ?
    Cu1 O1 H1A . . 121(4) ?
    Cu1 O1 H1B . . 106(3) ?
    H1A O1 H1B . . 109(4) ?
    H1WA O1W H1WB . . 110(5) ?
    C9 O2 Cu1 . . 131.1(3) ?
    H2WB O2W H2WA . . 110(6) ?
    C12 O5 Cu1 . . 128.5(3) ?
    C4 N1 C1 . . 117.6(3) ?
    C4 N1 Cu1 . . 114.7(3) ?
    C1 N1 Cu1 . . 127.5(3) ?
    C5 N2 C8 . . 117.0(4) ?
    C5 N2 Cu1 . . 115.0(3) ?
    C8 N2 Cu1 . . 128.0(3) ?
    C4 N3 C3 . . 115.7(4) ?
    C5 N4 C6 . . 115.7(4) ?
    N1 C1 C2 . . 120.7(4) ?
    N1 C1 H1C . . 119.6 ?
    C2 C1 H1C . . 119.6 ?
    C3 C2 C1 . . 116.7(4) ?
    C3 C2 H2 . . 121.7 ?
    C1 C2 H2 . . 121.7 ?
    N3 C3 C2 . . 123.6(4) ?
    N3 C3 H3 . . 118.2 ?
    C2 C3 H3 . . 118.2 ?
    N3 C4 N1 . . 125.6(4) ?
    N3 C4 C5 . . 119.7(3) ?
    N1 C4 C5 . . 114.7(3) ?
    N4 C5 N2 . . 126.5(4) ?
    N4 C5 C4 . . 118.6(4) ?
    N2 C5 C4 . . 114.9(3) ?
    N4 C6 C7 . . 123.2(4) ?
    N4 C6 H6 . . 118.4 ?
    C7 C6 H6 . . 118.4 ?
    C6 C7 C8 . . 116.8(4) ?
    C6 C7 H7 . . 121.6 ?
    C8 C7 H7 . . 121.6 ?
    N2 C8 C7 . . 120.8(4) ?
    N2 C8 H8 . . 119.6 ?
    C7 C8 H8 . . 119.6 ?
    O3 C9 O2 . . 122.1(4) ?
    O3 C9 C10 . . 117.0(4) ?
    O2 C9 C10 . . 120.9(4) ?
    C11 C10 C9 . . 127.7(4) ?
    C11 C10 H10A . . 105.4 ?
    C9 C10 H10A . . 105.4 ?
    C11 C10 H10B . . 105.4 ?
    C9 C10 H10B . . 105.4 ?
    H10A C10 H10B . . 106.0 ?
    C10 C11 C12 . . 128.7(4) ?
    C10 C11 H11A . . 105.1 ?
    C12 C11 H11A . . 105.1 ?
    C10 C11 H11B . . 105.1 ?
    C12 C11 H11B . . 105.1 ?
    H11A C11 H11B . . 105.9 ?
    O4 C12 O5 . . 123.2(4) ?
    O4 C12 C11 . . 115.7(4) ?
    O5 C12 C11 . . 121.1(4) ?
loop_
    _geom_torsion_atom_site_label_1
    _geom_torsion_atom_site_label_2
    _geom_torsion_atom_site_label_3
    _geom_torsion_atom_site_label_4
    _geom_torsion_site_symmetry_1
    _geom_torsion_site_symmetry_2
    _geom_torsion_site_symmetry_3
    _geom_torsion_site_symmetry_4
    _geom_torsion
    _geom_torsion_publ_flag
    O5 Cu1 O2 C9 . . . . 51.3(4) ?
    N2 Cu1 O2 C9 . . . . -137.8(4) ?
    N1 Cu1 O2 C9 . . . . -174.3(6) ?
    O1 Cu1 O2 C9 . . . . -46.1(4) ?
    O2 Cu1 O5 C12 . . . . -50.4(3) ?
    N2 Cu1 O5 C12 . . . . -171.8(6) ?
    N1 Cu1 O5 C12 . . . . 137.5(3) ?
    O1 Cu1 O5 C12 . . . . 50.9(3) ?
    O2 Cu1 N1 C4 . . . . 43.9(8) ?
    O5 Cu1 N1 C4 . . . . 178.4(3) ?
    N2 Cu1 N1 C4 . . . . 6.7(3) ?
    O1 Cu1 N1 C4 . . . . -85.5(3) ?
    O2 Cu1 N1 C1 . . . . -141.1(6) ?
    O5 Cu1 N1 C1 . . . . -6.6(4) ?
    N2 Cu1 N1 C1 . . . . -178.3(4) ?
    O1 Cu1 N1 C1 . . . . 89.5(4) ?
    O2 Cu1 N2 C5 . . . . -176.8(3) ?
    O5 Cu1 N2 C5 . . . . -55.1(8) ?
    N1 Cu1 N2 C5 . . . . -3.5(3) ?
    O1 Cu1 N2 C5 . . . . 82.5(3) ?
    O2 Cu1 N2 C8 . . . . 0.0(4) ?
    O5 Cu1 N2 C8 . . . . 121.6(7) ?
    N1 Cu1 N2 C8 . . . . 173.2(4) ?
    O1 Cu1 N2 C8 . . . . -100.8(4) ?
    C4 N1 C1 C2 . . . . 1.6(6) ?
    Cu1 N1 C1 C2 . . . . -173.3(3) ?
    N1 C1 C2 C3 . . . . 0.5(7) ?
    C4 N3 C3 C2 . . . . 2.2(7) ?
    C1 C2 C3 N3 . . . . -2.5(7) ?
    C3 N3 C4 N1 . . . . 0.2(6) ?
    C3 N3 C4 C5 . . . . -177.7(4) ?
    C1 N1 C4 N3 . . . . -2.0(6) ?
    Cu1 N1 C4 N3 . . . . 173.5(4) ?
    C1 N1 C4 C5 . . . . 176.0(4) ?
    Cu1 N1 C4 C5 . . . . -8.5(4) ?
    C6 N4 C5 N2 . . . . -0.5(7) ?
    C6 N4 C5 C4 . . . . 177.1(4) ?
    C8 N2 C5 N4 . . . . 0.7(6) ?
    Cu1 N2 C5 N4 . . . . 177.8(3) ?
    C8 N2 C5 C4 . . . . -177.1(4) ?
    Cu1 N2 C5 C4 . . . . 0.0(5) ?
    N3 C4 C5 N4 . . . . 5.8(6) ?
    N1 C4 C5 N4 . . . . -172.3(4) ?
    N3 C4 C5 N2 . . . . -176.3(4) ?
    N1 C4 C5 N2 . . . . 5.6(5) ?
    C5 N4 C6 C7 . . . . 0.5(7) ?
    N4 C6 C7 C8 . . . . -0.6(8) ?
    C5 N2 C8 C7 . . . . -0.8(6) ?
    Cu1 N2 C8 C7 . . . . -177.4(3) ?
    C6 C7 C8 N2 . . . . 0.8(7) ?
    Cu1 O2 C9 O3 . . . . -178.8(3) ?
    Cu1 O2 C9 C10 . . . . 3.2(6) ?
    O3 C9 C10 C11 . . . . 137.1(5) ?
    O2 C9 C10 C11 . . . . -44.9(7) ?
    C9 C10 C11 C12 . . . . -3.2(7) ?
    Cu1 O5 C12 O4 . . . . 177.3(3) ?
    Cu1 O5 C12 C11 . . . . -3.5(5) ?
    C10 C11 C12 O4 . . . . -131.7(4) ?
    C10 C11 C12 O5 . . . . 49.0(6) ?
loop_
    _geom_hbond_atom_site_label_D
    _geom_hbond_atom_site_label_H
    _geom_hbond_atom_site_label_A
    _geom_hbond_site_symmetry_A
    _geom_hbond_distance_DH
    _geom_hbond_distance_HA
    _geom_hbond_distance_DA
    _geom_hbond_angle_DHA
    O1 H1A O1W . 0.85(4) 1.89(4) 2.703(5) 162(4)
    O1 H1B O4 3_775 0.85(4) 2.05(4) 2.903(4) 178(4)
    O1W H1WA O2W 2_655 0.85(4) 1.950(17) 2.790(6) 169(5)
    O1W H1WB N3 4_575 0.84(4) 2.45(5) 3.216(5) 152(4)
    O1W H1WB N4 4_575 0.84(4) 2.46(4) 3.130(5) 137(5)
    O2W H2WA O3 4_575 0.85(4) 2.04(4) 2.876(6) 167(5)
    O2W H2WB O3 1_545 0.85(4) 1.94(4) 2.777(5) 168(4)
data_global
_journal_date_recd_electronic     2009-04-06
_journal_date_accepted     2009-04-09
_journal_name_full     'Acta Crystallographica, Section E'
_journal_year     2009
_journal_volume     65
_journal_issue      5
_journal_page_first     m527
_journal_page_last     m527
_journal_paper_category     QM
_journal_coeditor_code     XU2509
_publ_contact_author_name     'Dong-Sheng Li'
_publ_contact_author_address
;
College of Mechanical & Material Engineering,
Functional Materials Research Institute,
China Three Gorges University,
Yichang, People's Republic of China
;
_publ_contact_author_email     lidongsheng1@126.com
_publ_contact_author_fax     '86-717-6397516'
_publ_contact_author_phone     '86-717-6397516'
_publ_section_title
;\
Aqua(2,2'-bipyrimidine-\k^2^<i>N</i>,<i>N</i>')(succinato-\k^2^<i>O</i>^1^,\
<i>O</i>^4^)copper(II) dihydrate
;
loop_
    _publ_author_name
    _publ_author_address
    'Ke, Xi-Jun'
;
College of Mechanical and Material Engineering
Functional Materials Research Institute
China Three Gorges University
Yichang 443002
People's Republic of China
;
    'Li, Dong-Sheng'
;
College of Mechanical and Material Engineering
Functional Materials Research Institute
China Three Gorges University
Yichang 443002
People's Republic of China
;
    'Zhao, Jun'
;
College of Mechanical and Material Engineering
Functional Materials Research Institute
China Three Gorges University
Yichang 443002
People's Republic of China
;
    'He, Qiu-Fen'
;
College of Mechanical and Material Engineering
Functional Materials Research Institute
China Three Gorges University
Yichang 443002
People's Republic of China
;
    'Li, Cai'
;
College of Mechanical and Material Engineering
Functional Materials Research Institute
China Three Gorges University
Yichang 443002
People's Republic of China
;
