# Supplementary material for: Aqua­(2,2′-bipyrimidine-κ2 N,N′)(succin­ato-κ2 O 1,O 4)copper(II) dihydrate
Source: Acta Crystallogr Sect E Struct Rep Online. 2009 Apr 18;65(Pt 5):m527. doi: 10.1107/S1600536809013518 (PMC2977583; doi:10.1107/S1600536809013518)
Supplement: Supplementary file 2 [file e-65-0m527-Isup2.hkl]

# 
# h,k,l, Fc-squared, Fo-squared, sigma(Fo-squared) and status flag 
# 
data_I
_shelx_title ' xb1349m in P2(1)/c' 
_shelx_refln_list_code          4 
_shelx_F_calc_maximum      247.59 
_exptl_crystal_F_000       804.00 
_reflns_d_resolution_high  0.8379 
 
loop_ 
 _symmetry_equiv_pos_as_xyz 
 'x, y, z' 
 '-x, y+1/2, -z+1/2' 
 '-x, -y, -z' 
 'x, -y-1/2, z-1/2' 
 
_cell_length_a    10.6905 
_cell_length_b    18.9321 
_cell_length_c     7.6105 
_cell_angle_alpha  90.000 
_cell_angle_beta   92.229 
_cell_angle_gamma  90.000 
 
_shelx_F_squared_multiplier     1.000 
 
loop_ 
 _refln_index_h 
 _refln_index_k 
 _refln_index_l 
 _refln_F_squared_calc 
 _refln_F_squared_meas 
 _refln_F_squared_sigma 
 _refln_observed_status 
   1   0   0    16086.63    14629.69    162.46 o 
   2   0   0     7097.27     7006.72     56.45 o 
   3   0   0     1420.70     1361.86     20.88 o 
   4   0   0      169.02      159.19      7.44 o 
   5   0   0     2266.15     2338.27     35.25 o 
   6   0   0     4146.34     3813.66     70.63 o 
   7   0   0     2155.62     2232.63     54.93 o 
   8   0   0      246.80      296.51     23.13 o 
   9   0   0      124.23      135.20     19.24 o 
  10   0   0      267.09      232.59     24.77 o 
  11   0   0      722.36      731.14     53.15 o 
  12   0   0       25.08       11.85     15.29 o 
   1   1   0     2380.65     2743.00     20.87 o 
   2   1   0      222.77      305.90      6.78 o 
   3   1   0     7818.70     8038.68     57.94 o 
   4   1   0      449.13      429.94      8.89 o 
   5   1   0      432.25      386.45      9.46 o 
   6   1   0      174.11      155.18      7.32 o 
   7   1   0       52.03       78.61     11.65 o 
   8   1   0      187.65      172.48     15.61 o 
   9   1   0       87.33       95.31     11.64 o 
  10   1   0      253.04      273.28     18.80 o 
  11   1   0      101.44       91.18     15.05 o 
  12   1   0       41.96       23.58     22.66 o 
   0   2   0    18337.12    17243.81    713.14 o 
   1   2   0     4162.61     4504.27     32.05 o 
   2   2   0      448.85      388.16      8.01 o 
   3   2   0     7066.38     6935.32     89.59 o 
   4   2   0      203.82      199.67      8.24 o 
   5   2   0        2.47        5.05      2.83 o 
   6   2   0     3278.93     3120.16     38.36 o 
   7   2   0     3482.59     3342.54     41.63 o 
   8   2   0        5.64        1.64      4.33 o 
   9   2   0      611.63      548.83     23.91 o 
  10   2   0      146.12      143.62     15.04 o 
  11   2   0       10.83        1.25      8.58 o 
  12   2   0       78.65       75.77     16.06 o 
   1   3   0     2017.26     2325.74     26.09 o 
   2   3   0     2494.54     2703.61     20.70 o 
   3   3   0      552.45      586.18     11.90 o 
   4   3   0     1640.93     1862.45     24.44 o 
   5   3   0      286.85      244.49     18.03 o 
   6   3   0     4441.90     4853.27     54.42 o 
   7   3   0      190.48      206.25     16.59 o 
   8   3   0      888.98      904.70     26.52 o 
   9   3   0      137.53      131.84     13.42 o 
  10   3   0      261.73      260.13     27.46 o 
  11   3   0        0.60        1.17      9.33 o 
  12   3   0        0.64       -0.57      9.23 o 
   0   4   0     2076.43     2265.64     33.24 o 
   1   4   0     6978.70     6930.25     38.85 o 
   2   4   0      523.45      620.29      9.56 o 
   3   4   0     1119.55      869.81     11.67 o 
   4   4   0     1172.05     1019.99     18.03 o 
   5   4   0     1574.00     1794.78     26.72 o 
   6   4   0     5703.38     5423.82     53.51 o 
   7   4   0     2201.49     2088.71     33.49 o 
   8   4   0       11.52       10.04      5.38 o 
   9   4   0     1501.75     1595.70     37.46 o 
  10   4   0      289.84      332.93     25.00 o 
  11   4   0      113.04      104.30     16.91 o 
  12   4   0      641.27      720.03     89.15 o 
   1   5   0     9087.35     9160.60     49.96 o 
   2   5   0     3821.09     3689.95     27.93 o 
   3   5   0     1482.51     1769.08     19.00 o 
   4   5   0       10.10       19.92      3.54 o 
   5   5   0      319.79      317.70     11.83 o 
   6   5   0     1278.87     1451.54     26.25 o 
   7   5   0      462.65      428.64     16.25 o 
   8   5   0      368.04      414.42     17.37 o 
   9   5   0        2.62        6.30      6.23 o 
  10   5   0      303.52      364.61     25.73 o 
  11   5   0      174.97      196.39     22.60 o 
  12   5   0       38.38       16.57     19.00 o 
   0   6   0     6981.69     6822.63     56.79 o 
   1   6   0      886.73     1192.50     18.43 o 
   2   6   0       10.40        6.66      1.99 o 
   3   6   0      120.42      257.17      7.63 o 
   4   6   0     1515.60     1356.99     17.90 o 
   5   6   0     4646.85     4705.36     47.36 o 
   6   6   0     3855.92     3806.48     44.82 o 
   7   6   0      968.62     1015.34     37.66 o 
   8   6   0       61.44       63.71      8.31 o 
   9   6   0     1237.49     1263.30     40.56 o 
  10   6   0      413.91      363.71     25.89 o 
  11   6   0       10.44       14.89      9.51 o 
  12   6   0      142.27      156.28     22.42 o 
   1   7   0     6613.58     6774.81     47.92 o 
   2   7   0     1333.02     1403.46     21.20 o 
   3   7   0       76.18       95.87      5.61 o 
   4   7   0     4304.34     4920.34     39.81 o 
   5   7   0     1328.11     1461.04     25.23 o 
   6   7   0      231.94      276.35     13.01 o 
   7   7   0      244.52      244.54     14.97 o 
   8   7   0      978.32     1110.38     26.82 o 
   9   7   0       21.38       25.50      9.60 o 
  10   7   0      193.65      225.37     30.18 o 
  11   7   0       22.46       14.10     14.37 o 
  12   7   0       65.28       60.93     16.00 o 
   0   8   0      153.54      140.36     12.69 o 
   1   8   0     4632.16     4750.61     70.88 o 
   2   8   0      520.71      469.88     10.00 o 
   3   8   0     4191.15     4307.30     36.39 o 
   4   8   0      287.69      269.83      9.35 o 
   5   8   0     1323.49     1367.34     24.89 o 
   6   8   0     1570.85     1575.41     52.00 o 
   7   8   0      205.33      241.27     15.69 o 
   8   8   0       66.00       44.85     10.22 o 
   9   8   0       41.40       56.01     10.68 o 
  10   8   0       90.98       74.92     14.02 o 
  11   8   0        0.61        3.70      9.48 o 
   1   9   0    15052.70    15602.89    147.79 o 
   2   9   0     3355.37     3578.19     35.42 o 
   3   9   0        2.31        8.18      3.86 o 
   4   9   0     1403.39     1436.08     21.23 o 
   5   9   0     2152.25     2178.60     35.53 o 
   6   9   0      236.47      234.45     20.65 o 
   7   9   0      620.49      598.80     19.63 o 
   8   9   0      724.57      743.49     33.06 o 
   9   9   0       51.29       68.04     11.77 o 
  10   9   0      328.03      275.27     24.44 o 
  11   9   0       59.78       85.48     17.10 o 
   0  10   0      231.89      297.73      9.48 o 
   1  10   0       74.68       96.08      6.82 o 
   2  10   0      105.58       93.37      6.46 o 
   3  10   0      537.01      670.32     17.37 o 
   4  10   0      536.89      596.10     14.14 o 
   5  10   0      286.38      312.28     13.24 o 
   6  10   0      206.55      217.02     12.96 o 
   7  10   0        9.26        5.10      6.93 o 
   8  10   0        9.71       10.95      7.10 o 
   9  10   0       22.78       24.66      9.45 o 
  10  10   0      216.54      201.08     40.51 o 
  11  10   0       48.03       42.29     13.82 o 
   1  11   0      678.54      582.27     19.64 o 
   2  11   0     2951.35     2921.45     42.55 o 
   3  11   0       44.82       73.92      8.30 o 
   4  11   0     1911.59     1793.55     28.87 o 
   5  11   0     2346.79     2386.48     40.57 o 
   6  11   0      620.91      678.29     21.53 o 
   7  11   0      525.47      480.68     27.20 o 
   8  11   0      759.04      812.33     34.25 o 
   9  11   0       56.46       60.85     14.24 o 
  10  11   0      104.48       99.33     21.15 o 
  11  11   0      328.11      315.47     37.06 o 
   0  12   0      208.32      206.70     18.65 o 
   1  12   0      236.49      315.27     18.59 o 
   2  12   0       41.65       51.73     11.49 o 
   3  12   0       10.98       14.38     10.87 o 
   4  12   0      751.95      832.45     22.84 o 
   5  12   0      700.23      713.46     22.79 o 
   6  12   0       94.18       69.16     12.22 o 
   7  12   0       85.85       65.42     15.52 o 
   8  12   0        4.00       -8.45      7.29 o 
   9  12   0       23.13       16.59     18.68 o 
  10  12   0        0.85       -1.88     10.66 o 
   1  13   0     1196.14     1282.96     30.04 o 
   2  13   0     1886.90     1786.41     35.46 o 
   3  13   0      250.85      225.03     23.44 o 
   4  13   0     4355.77     4534.77     71.35 o 
   5  13   0     2314.33     2385.73     67.12 o 
   6  13   0      920.25      828.78     42.46 o 
   7  13   0      260.76      295.22     30.31 o 
   8  13   0      528.59      608.76     41.99 o 
   9  13   0       49.79       62.85     19.91 o 
  10  13   0      145.73      113.44     24.80 o 
   0  14   0       97.08       82.94     14.35 o 
   1  14   0      549.48      564.87     21.28 o 
   2  14   0      241.87      236.98     15.30 o 
   3  14   0       14.32        7.00      6.61 o 
   4  14   0      172.23      155.11     15.76 o 
   5  14   0       14.22       12.01     11.91 o 
   6  14   0        0.19        2.68     10.27 o 
   7  14   0        2.04       -3.89      9.23 o 
   8  14   0       79.26       37.51     29.15 o 
   9  14   0      154.67      148.19     34.90 o 
  10  14   0       20.62        9.02     15.74 o 
   1  15   0     1028.05     1052.00     29.62 o 
   2  15   0      932.85      983.35     36.10 o 
   3  15   0       39.66       34.19     10.72 o 
   4  15   0     1496.56     1499.16     69.50 o 
   5  15   0     1663.75     1574.83     60.14 o 
   6  15   0      322.96      259.70     29.80 o 
   7  15   0      402.10      322.37     33.85 o 
   8  15   0      446.08      402.71     38.82 o 
   9  15   0       90.54       65.99     20.16 o 
   0  16   0      491.63      462.88     31.34 o 
   1  16   0       33.91       12.76     12.79 o 
   2  16   0       71.67       82.70     16.78 o 
   3  16   0      271.85      276.54     18.02 o 
   4  16   0      243.57      218.93     27.64 o 
   5  16   0      585.50      559.33     40.87 o 
   6  16   0      496.39      462.70     38.79 o 
   7  16   0        9.87       -3.24     11.01 o 
   8  16   0       16.63       -6.69     13.18 o 
   9  16   0      125.60      116.98     24.70 o 
   1  17   0       51.30       39.06      9.44 o 
   2  17   0     1104.03     1169.58     33.66 o 
   3  17   0      391.38      415.09     26.16 o 
   4  17   0      329.58      354.18     45.12 o 
   5  17   0     1124.83     1202.48    117.19 o 
   6  17   0      231.32      231.13     50.89 o 
   7  17   0      170.80      127.11     33.50 o 
   8  17   0      407.63      434.16     48.52 o 
   0  18   0        9.18        5.62     10.49 o 
   1  18   0       21.55       16.43      8.03 o 
   2  18   0      208.62      196.01     17.53 o 
   3  18   0      743.76      834.85     35.96 o 
   4  18   0      354.25      323.07     34.40 o 
   5  18   0        0.67       -5.73     16.41 o 
   6  18   0        4.97        2.66     13.37 o 
   7  18   0        1.67       17.77     16.52 o 
   1  19   0     1059.61     1069.52     45.94 o 
   2  19   0      452.35      468.26     25.21 o 
   3  19   0      252.46      193.45     29.95 o 
   4  19   0      276.87      265.40     32.37 o 
   5  19   0      719.77      769.74     51.87 o 
   6  19   0      125.80       60.77     25.54 o 
   0  20   0     1382.05     1419.69     57.94 o 
   1  20   0       93.02       56.63     27.06 o 
   2  20   0      454.52      435.28     25.76 o 
   3  20   0     1071.13     1090.41     56.18 o 
   4  20   0      420.82      449.94     51.90 o 
   5  20   0       54.14       39.79     20.25 o 
   1  21   0      584.09      560.71     31.95 o 
   2  21   0      222.15      211.86     30.64 o 
   3  21   0        1.93        9.77     20.59 o 
   4  21   0       32.19       44.95     21.57 o 
   0  22   0      296.42      277.79     32.91 o 
   1  22   0       85.82       97.13     19.00 o 
   2  22   0      135.82      139.48     27.53 o 
 -12   1   1      108.06      102.27     24.43 o 
 -11   1   1      143.36       99.30     36.32 o 
 -10   1   1      120.39      127.50     16.26 o 
  -9   1   1      814.28      863.44     31.24 o 
  -8   1   1      441.14      407.68     17.64 o 
  -7   1   1     1748.71     1715.50     27.90 o 
  -6   1   1     5445.26     5716.28     68.26 o 
  -5   1   1     1615.37     1756.58     24.03 o 
  -4   1   1     2886.69     2655.68     39.30 o 
  -3   1   1    12491.86    12516.68     86.43 o 
  -2   1   1       45.40        4.13      2.81 o 
  -1   1   1     9984.41    10185.43    106.91 o 
   0   1   1    21987.19    22556.02    280.30 o 
   1   1   1      320.25      166.02      8.48 o 
   2   1   1    30591.15    29437.80    185.11 o 
   3   1   1       37.90       26.58      3.54 o 
   4   1   1      206.16      215.42      9.07 o 
   5   1   1     3180.22     3108.09     36.24 o 
   6   1   1     2867.47     2906.85     37.34 o 
   7   1   1      507.37      510.66     16.38 o 
   8   1   1     1505.82     1637.89     65.64 o 
   9   1   1      973.16     1055.55     31.45 o 
  10   1   1      235.72      221.03     17.71 o 
  11   1   1       95.03      100.22     13.93 o 
  12   1   1       60.31       97.72     15.18 o 
 -12   2   1       48.49       26.52     28.82 o 
 -11   2   1      108.38       74.51     18.94 o 
 -10   2   1        0.54        3.43      7.47 o 
  -9   2   1       46.46       52.67     11.48 o 
  -8   2   1      245.23      226.43     20.01 o 
  -7   2   1       11.81       15.30      4.40 o 
  -6   2   1      742.60      766.75     14.15 o 
  -5   2   1     2552.35     2619.53     30.51 o 
  -4   2   1      926.62      955.33     16.03 o 
  -3   2   1      251.96      262.13      7.98 o 
  -2   2   1      454.96      403.56     24.47 o 
  -1   2   1      624.42      450.38     10.89 o 
   0   2   1     4667.89     4323.34     55.29 o 
   1   2   1     2695.49     2370.22     27.93 o 
   2   2   1     3506.28     3151.73     31.03 o 
   3   2   1     3550.70     3558.76     33.56 o 
   4   2   1     1363.68     1202.72     20.24 o 
   5   2   1     1110.22     1135.51     21.47 o 
   6   2   1        8.37        1.72      3.27 o 
   7   2   1     1149.13     1168.88     34.94 o 
   8   2   1      147.15      168.06     14.48 o 
   9   2   1      344.45      334.27     19.96 o 
  10   2   1       62.43       47.03     10.20 o 
  11   2   1       10.65       10.73      8.25 o 
  12   2   1      189.77      186.59     31.68 o 
 -12   3   1      277.82      293.94     34.69 o 
 -11   3   1      297.67      290.50     35.15 o 
 -10   3   1     1183.36     1296.88     41.87 o 
  -9   3   1      479.88      421.66     33.30 o 
  -8   3   1       11.18       -0.61      4.97 o 
  -7   3   1     3746.09     3860.60     44.80 o 
  -6   3   1     1526.01     1596.30     26.02 o 
  -5   3   1      470.18      514.88     13.33 o 
  -4   3   1     3146.87     3104.39     31.39 o 
  -3   3   1     5011.89     5095.48     41.92 o 
  -2   3   1      243.12      252.19      6.15 o 
  -1   3   1     1136.48     1159.41     13.16 o 
   0   3   1      356.75      320.54     11.45 o 
   1   3   1      549.87      595.07     16.25 o 
   2   3   1      444.66      467.82     11.34 o 
   3   3   1     4306.13     4086.26     42.41 o 
   4   3   1     4008.82     4057.75     40.53 o 
   5   3   1     4776.20     4508.95     46.49 o 
   6   3   1     2861.51     2687.73     36.91 o 
   7   3   1      226.21      213.35     15.81 o 
   8   3   1      746.52      711.57     36.04 o 
   9   3   1     1319.73     1349.40     49.12 o 
  10   3   1       88.60      110.80     24.24 o 
  11   3   1       60.56       66.02     12.73 o 
  12   3   1       83.45       64.50     19.77 o 
 -12   4   1       62.69       39.64     15.96 o 
 -11   4   1      142.75      111.72     17.48 o 
 -10   4   1       67.72       50.31     17.84 o 
  -9   4   1      973.34      987.16     35.33 o 
  -8   4   1     1365.86     1286.04     31.50 o 
  -7   4   1        2.42        2.89      3.92 o 
  -6   4   1      617.90      595.62     18.20 o 
  -5   4   1      287.23      215.90      9.60 o 
  -4   4   1       17.57       13.01      6.68 o 
  -3   4   1     2910.11     2796.98     31.02 o 
  -2   4   1     7120.32     7526.61     52.47 o 
  -1   4   1      364.32      310.76      6.67 o 
   0   4   1     5615.88     5760.10     75.08 o 
   1   4   1      617.86      569.99     15.51 o 
   2   4   1     5787.88     6176.34     50.39 o 
   3   4   1      425.10      325.96      9.76 o 
   4   4   1      160.04      159.40      8.50 o 
   5   4   1     1222.88     1406.45     24.81 o 
   6   4   1     1103.97     1102.55     28.38 o 
   7   4   1      108.45      117.75     10.16 o 
   8   4   1      292.43      262.65     14.67 o 
   9   4   1      323.15      337.49     21.09 o 
  10   4   1      515.33      494.41     40.32 o 
  11   4   1       80.46       55.12     12.19 o 
  12   4   1       29.40       22.23     12.86 o 
 -12   5   1      135.19      106.07     24.00 o 
 -11   5   1        7.90       10.96      9.86 o 
 -10   5   1      517.44      459.90     42.05 o 
  -9   5   1      425.12      410.74     39.91 o 
  -8   5   1      904.60      966.82     31.12 o 
  -7   5   1     2553.49     2511.39     39.28 o 
  -6   5   1      725.38      683.67     17.32 o 
  -5   5   1     1295.45     1658.92     24.71 o 
  -4   5   1     2568.58     2294.08     27.42 o 
  -3   5   1     1716.59     1770.29     31.05 o 
  -2   5   1       49.46       38.47      3.37 o 
  -1   5   1     2741.34     2901.20     26.58 o 
   0   5   1    10944.91    11051.63     87.14 o 
   1   5   1     2391.02     2497.43    108.01 o 
   2   5   1     2006.66     1869.99     24.40 o 
   3   5   1     3868.59     4005.81     37.79 o 
   4   5   1       33.79       77.54      6.97 o 
   5   5   1      767.92      802.38     18.78 o 
   6   5   1     5303.35     5500.25     56.84 o 
   7   5   1       92.92       89.73      9.56 o 
   8   5   1      990.42      948.27     30.05 o 
   9   5   1      735.04      774.89     37.87 o 
  10   5   1       15.66       10.44      7.73 o 
  11   5   1      274.86      279.90     25.70 o 
  12   5   1      176.81      179.20     23.18 o 
 -12   6   1       99.47       76.33     14.76 o 
 -11   6   1      280.82      241.28     23.94 o 
 -10   6   1        1.53        1.85      8.70 o 
  -9   6   1      351.60      349.24     23.66 o 
  -8   6   1     1455.37     1490.91     43.09 o 
  -7   6   1     1131.03     1218.99     30.07 o 
  -6   6   1       40.68       23.48      4.97 o 
  -5   6   1     3635.50     3470.13     38.15 o 
  -4   6   1     2124.24     2074.71     26.25 o 
  -3   6   1      195.92      193.89      7.58 o 
  -2   6   1     6561.06     6289.08     51.61 o 
  -1   6   1     1363.24     1174.69     14.24 o 
   0   6   1     2134.28     2155.15     38.42 o 
   1   6   1      546.14      703.67     21.16 o 
   2   6   1     1747.27     1881.74     24.87 o 
   3   6   1      569.59      546.17     13.04 o 
   4   6   1     4173.76     4012.00     41.85 o 
   5   6   1      901.30      808.17     19.29 o 
   6   6   1      344.44      383.80     15.30 o 
   7   6   1     1281.10     1330.12     28.63 o 
   8   6   1      163.87      167.96     17.40 o 
   9   6   1       46.46       68.95     11.06 o 
  10   6   1      430.70      447.94     24.42 o 
  11   6   1      336.45      280.67     25.98 o 
  12   6   1       87.76       79.58     20.31 o 
 -12   7   1       54.90       64.20     15.89 o 
 -11   7   1       22.00       18.11     11.07 o 
 -10   7   1        3.13        4.57      8.61 o 
  -9   7   1       66.72       41.62     12.35 o 
  -8   7   1      221.63      226.69     16.47 o 
  -7   7   1     1838.23     1795.92     44.64 o 
  -6   7   1      442.82      373.84     16.21 o 
  -5   7   1      604.24      588.71     15.21 o 
  -4   7   1     4908.25     4916.61     51.29 o 
  -3   7   1      327.77      334.14     14.94 o 
  -2   7   1     4251.15     4692.18     35.75 o 
  -1   7   1     5978.60     6838.08     53.71 o 
   0   7   1     7752.15     7383.37     71.92 o 
   1   7   1     1869.22     1988.06     38.58 o 
   2   7   1     1856.06     1496.73     20.01 o 
   3   7   1     2215.20     2336.12     27.83 o 
   4   7   1     1438.97     1675.96     22.29 o 
   5   7   1        3.83       -1.97      2.69 o 
   6   7   1      427.61      437.72     16.22 o 
   7   7   1       54.98       48.18      7.65 o 
   8   7   1       10.87        3.51      5.65 o 
   9   7   1      192.11      207.38     20.73 o 
  10   7   1       89.88       90.25     15.93 o 
  11   7   1       86.03       57.59     14.95 o 
 -11   8   1       74.41       90.80     16.45 o 
 -10   8   1       40.06       12.93      9.65 o 
  -9   8   1      298.10      298.84     20.00 o 
  -8   8   1     1290.10     1461.18     36.55 o 
  -7   8   1      152.96      167.47     14.10 o 
  -6   8   1        4.66       -0.61      4.52 o 
  -5   8   1     1126.89     1055.65     20.89 o 
  -4   8   1      616.19      560.21     14.26 o 
  -3   8   1     2578.86     2595.35     27.00 o 
  -2   8   1     7061.51     6520.35     45.72 o 
  -1   8   1     1293.68     1250.88     22.93 o 
   0   8   1      521.11      432.27     15.74 o 
   1   8   1     6850.00     6899.85     88.85 o 
   2   8   1       99.71       53.17      5.02 o 
   3   8   1     1737.09     2021.66     26.36 o 
   4   8   1     3149.81     2866.65     30.84 o 
   5   8   1     1516.93     1327.08     25.42 o 
   6   8   1      134.19      163.42     11.34 o 
   7   8   1     1275.12     1179.15     33.57 o 
   8   8   1       48.52       65.63     10.37 o 
   9   8   1       24.77        9.28      6.38 o 
  10   8   1      252.24      308.67     25.59 o 
  11   8   1      192.02      149.47     20.43 o 
 -11   9   1        9.02       11.01     10.74 o 
 -10   9   1        3.00       -5.56      8.09 o 
  -9   9   1        0.86       -0.52      7.17 o 
  -8   9   1        0.15        2.03      6.12 o 
  -7   9   1     1134.36     1148.67     31.06 o 
  -6   9   1      589.53      573.30     24.30 o 
  -5   9   1      306.20      333.40     18.91 o 
  -4   9   1      973.79     1072.54     22.22 o 
  -3   9   1      334.98      283.72      9.30 o 
  -2   9   1     1642.28     2020.68     22.99 o 
  -1   9   1     3265.17     3375.81     69.99 o 
   0   9   1     2731.93     2715.02     30.94 o 
   1   9   1      419.05      437.41     14.79 o 
   2   9   1      605.17      535.17     16.51 o 
   3   9   1     1154.80      973.89     18.25 o 
   4   9   1      256.18      229.52     10.33 o 
   5   9   1      752.71      771.07     19.67 o 
   6   9   1      210.83      173.30     11.97 o 
   7   9   1      129.99      151.02     12.31 o 
   8   9   1      376.56      408.86     19.73 o 
   9   9   1      134.25      125.09     14.65 o 
  10   9   1       52.16       18.59     10.72 o 
  11   9   1       10.59        8.61     10.72 o 
 -11  10   1      217.62      178.91     22.52 o 
 -10  10   1       30.56       13.43     10.36 o 
  -9  10   1      177.39      191.17     17.62 o 
  -8  10   1      619.71      557.65     24.84 o 
  -7  10   1       17.89       15.14      7.05 o 
  -6  10   1      663.78      685.99     23.29 o 
  -5  10   1      739.83      695.97     21.58 o 
  -4  10   1      569.29      560.53     13.87 o 
  -3  10   1      867.09      662.21     17.59 o 
  -2  10   1     5051.44     4636.49     38.42 o 
  -1  10   1     1346.12     1438.39     22.70 o 
   0  10   1       42.77       33.46      6.44 o 
   1  10   1    17371.84    17305.88    190.04 o 
   2  10   1     2063.06     2046.97     36.22 o 
   3  10   1     1460.10     1588.37     24.09 o 
   4  10   1     4117.33     4029.68     43.15 o 
   5  10   1     2458.57     2407.06     40.30 o 
   6  10   1       78.42       58.18      8.05 o 
   7  10   1      849.78      885.20     33.28 o 
   8  10   1      712.67      806.65     28.17 o 
   9  10   1       49.81       42.62     10.67 o 
  10  10   1      296.42      302.92    116.69 o 
  11  10   1       15.14        9.73     14.65 o 
 -11  11   1       44.05       48.73     19.82 o 
 -10  11   1      129.45       83.78     15.82 o 
  -9  11   1       46.61       30.37     14.04 o 
  -8  11   1      102.64       86.02     12.25 o 
  -7  11   1       49.07       40.53     16.74 o 
  -6  11   1       45.32       33.55      7.85 o 
  -5  11   1      122.93      142.85     12.49 o 
  -4  11   1      123.83      106.19      7.70 o 
  -3  11   1       43.34       71.61      5.94 o 
  -2  11   1        0.29        9.53      3.43 o 
  -1  11   1      254.64      210.10     12.96 o 
   0  11   1      191.50      133.62     10.29 o 
   1  11   1       24.57       28.17      5.48 o 
   2  11   1      227.26      211.57     12.94 o 
   3  11   1      751.79      806.77     22.68 o 
   4  11   1      192.09      257.46     21.55 o 
   5  11   1        3.13       11.45      6.29 o 
   6  11   1      129.48      105.02     18.42 o 
   7  11   1       13.03        6.33     10.72 o 
   8  11   1       33.36       23.44     16.13 o 
   9  11   1       41.31       63.26     15.28 o 
  10  11   1       25.96       17.16     12.79 o 
 -10  12   1        3.82        2.94     10.80 o 
  -9  12   1      230.60      177.58     21.93 o 
  -8  12   1      484.28      519.94     29.70 o 
  -7  12   1       91.11       53.56     28.67 o 
  -6  12   1      617.12      702.57     29.00 o 
  -5  12   1     1289.59     1248.83     48.33 o 
  -4  12   1       56.37       27.86      6.44 o 
  -3  12   1     3112.85     3164.31     46.31 o 
  -2  12   1     4877.27     4947.81     59.71 o 
  -1  12   1     1647.96     1458.41     30.78 o 
   0  12   1     1223.46     1251.68     28.63 o 
   1  12   1     1934.92     1650.85     33.41 o 
   2  12   1     2167.00     2071.06     37.81 o 
   3  12   1      135.32      119.18     11.37 o 
   4  12   1     4994.06     4950.27    116.37 o 
   5  12   1     1560.68     1720.78     51.32 o 
   6  12   1       61.83       62.49     12.49 o 
   7  12   1       56.34       54.20     10.31 o 
   8  12   1       34.21       14.17     12.61 o 
   9  12   1        1.31        0.45     10.18 o 
  10  12   1      198.29      154.00     26.37 o 
 -10  13   1       37.76       20.38     16.67 o 
  -9  13   1       24.18       16.10     14.31 o 
  -8  13   1       10.62       -2.76     10.66 o 
  -7  13   1      102.32       91.47     19.08 o 
  -6  13   1      300.25      286.11     29.12 o 
  -5  13   1     1817.70     1793.00    108.90 o 
  -4  13   1      617.52      614.67     56.08 o 
  -3  13   1       43.19       54.03     16.78 o 
  -2  13   1       88.65      109.85     10.91 o 
  -1  13   1       68.75       85.85      9.91 o 
   0  13   1      126.50      110.85     11.67 o 
   1  13   1      323.01      299.91     19.77 o 
   2  13   1       19.33       14.34      5.63 o 
   3  13   1      168.38      155.30     12.92 o 
   4  13   1      278.95      289.89     40.72 o 
   5  13   1     1371.15     1476.65     42.08 o 
   6  13   1      710.48      673.78     40.64 o 
   7  13   1      237.13      165.05     38.07 o 
   8  13   1       53.08       39.61     29.30 o 
   9  13   1       12.38        6.92      9.58 o 
  10  13   1        3.73      -11.50     10.12 o 
  -9  14   1      140.41      173.71     35.79 o 
  -8  14   1      844.55      889.08     50.78 o 
  -7  14   1        8.66       17.08     12.59 o 
  -6  14   1      153.61      175.17     32.97 o 
  -5  14   1     1671.52     1698.97    126.23 o 
  -4  14   1     3406.15     3516.26    125.66 o 
  -3  14   1      758.73      781.16     24.62 o 
  -2  14   1     2325.22     2476.91     51.22 o 
  -1  14   1     1056.40     1016.61     27.96 o 
   0  14   1      954.89     1085.82     29.04 o 
   1  14   1     4027.26     3945.33     57.37 o 
   2  14   1     1342.34     1387.67     33.43 o 
   3  14   1      735.81      657.95     33.28 o 
   4  14   1     1048.34     1031.44     49.18 o 
   5  14   1      570.85      587.00     33.22 o 
   6  14   1      463.65      536.92     61.63 o 
   7  14   1     1134.21     1181.86     54.47 o 
   8  14   1      179.37      180.60     28.04 o 
   9  14   1       92.70       60.36     24.20 o 
  -9  15   1       94.57      102.14     24.41 o 
  -8  15   1        0.11       11.13     13.76 o 
  -7  15   1       30.90       21.07     14.15 o 
  -6  15   1       27.51       49.41     15.42 o 
  -5  15   1       41.53       48.92     16.77 o 
  -4  15   1      133.87      125.21     21.44 o 
  -3  15   1       40.85       10.95      8.68 o 
  -2  15   1        1.13       -0.66      4.72 o 
  -1  15   1       89.91       80.05     14.09 o 
   0  15   1       29.51       26.03      7.52 o 
   1  15   1       48.47       56.37     11.66 o 
   2  15   1        2.15        2.87      6.48 o 
   3  15   1      592.32      586.12     29.76 o 
   4  15   1       61.32       46.02     11.37 o 
   5  15   1      330.68      334.39     24.34 o 
   6  15   1      574.36      612.29     32.03 o 
   7  15   1        6.70        6.58     19.08 o 
   8  15   1      115.52       71.55     20.96 o 
   9  15   1        6.18       -4.37     15.14 o 
  -8  16   1      778.79      849.70     55.99 o 
  -7  16   1        1.09       -2.31     12.03 o 
  -6  16   1     1334.79     1384.66     59.78 o 
  -5  16   1      833.56      921.57     90.65 o 
  -4  16   1       26.15       31.31     26.25 o 
  -3  16   1     1848.01     1761.85     52.51 o 
  -2  16   1      931.80     1024.07     39.36 o 
  -1  16   1       48.47       65.05     10.58 o 
   0  16   1      107.60      102.78     12.43 o 
   1  16   1      887.48     1047.42     31.38 o 
   2  16   1      308.03      367.06     20.50 o 
   3  16   1       13.78       17.60      8.77 o 
   4  16   1      193.83      198.99     24.43 o 
   5  16   1      409.55      483.26     29.19 o 
   6  16   1       11.38       -3.22     13.18 o 
   7  16   1       93.54       92.23     22.98 o 
   8  16   1      152.26      125.43     34.48 o 
  -8  17   1        4.69       -8.56     11.88 o 
  -7  17   1      104.72       81.19     21.96 o 
  -6  17   1       37.63       24.96     15.14 o 
  -5  17   1        1.52        7.84     11.61 o 
  -4  17   1       62.16       40.63     24.77 o 
  -3  17   1       86.58       79.80     18.94 o 
  -2  17   1      214.07      198.94     20.24 o 
  -1  17   1      150.50      148.41     15.15 o 
   0  17   1       91.35       92.82     14.69 o 
   1  17   1       14.98       -1.02      6.56 o 
   2  17   1       78.26       60.09     10.86 o 
   3  17   1      343.09      332.22     24.15 o 
   4  17   1       77.75       90.91     15.39 o 
   5  17   1      358.99      351.28     26.32 o 
   6  17   1      237.39      266.87     32.70 o 
   7  17   1      138.20      126.31     26.28 o 
   8  17   1        0.48        4.37     16.41 o 
  -7  18   1      101.50       81.06     22.66 o 
  -6  18   1      442.90      430.76     40.81 o 
  -5  18   1     1028.66     1190.90     58.73 o 
  -4  18   1        1.04       -4.09     10.29 o 
  -3  18   1      239.08      191.38     28.50 o 
  -2  18   1      386.34      403.42     27.69 o 
  -1  18   1      397.24      359.42     21.88 o 
   0  18   1        2.20        6.73      6.92 o 
   1  18   1      406.70      430.43     23.42 o 
   2  18   1      444.54      408.74     27.05 o 
   3  18   1       51.17       31.34     11.20 o 
   4  18   1     1287.17     1369.63     56.77 o 
   5  18   1      482.46      587.48     43.98 o 
   6  18   1       26.42       -5.01     23.37 o 
   7  18   1      342.89      307.72     38.61 o 
  -6  19   1      138.75      110.02     25.87 o 
  -5  19   1       28.89       18.96     15.83 o 
  -4  19   1      142.97      130.49     24.72 o 
  -3  19   1      430.45      433.51     38.33 o 
  -2  19   1      107.81       91.70     17.21 o 
  -1  19   1      393.10      343.55     26.92 o 
   0  19   1      674.95      664.01     38.86 o 
   1  19   1       26.24        2.18      7.31 o 
   2  19   1      903.27      920.06     33.15 o 
   3  19   1      430.40      392.08     28.41 o 
   4  19   1       94.24       66.47     18.39 o 
   5  19   1      288.81      265.88     60.46 o 
   6  19   1      138.91      136.68     27.41 o 
  -5  20   1       71.98      114.34     25.64 o 
  -4  20   1       93.29       48.47     20.80 o 
  -3  20   1      135.17      107.64     23.26 o 
  -2  20   1      375.95      401.22     30.11 o 
  -1  20   1      244.76      267.09     28.18 o 
   0  20   1        3.53       12.73      8.82 o 
   1  20   1      920.54      913.40     50.16 o 
   2  20   1       54.79       54.91     16.20 o 
   3  20   1      247.95      290.88     26.88 o 
   4  20   1      125.35      105.29     24.95 o 
   5  20   1      161.78      195.62     31.78 o 
  -4  21   1      590.07      656.13     50.32 o 
  -3  21   1      288.55      252.37     33.87 o 
  -2  21   1       20.16        6.53     13.34 o 
  -1  21   1      521.02      523.39     34.27 o 
   0  21   1      703.07      669.34     37.12 o 
   1  21   1       18.83       20.68     10.37 o 
   2  21   1      428.78      425.02     45.98 o 
   3  21   1      354.25      389.78     31.12 o 
   4  21   1        0.07       21.87     17.00 o 
  -2  22   1      163.63      166.19     28.80 o 
  -1  22   1       52.17       40.63     15.09 o 
   0  22   1        8.90        8.22     11.71 o 
   1  22   1       57.33       61.34     14.58 o 
   2  22   1       53.82       27.30     14.15 o 
 -12   0   2       42.58        5.98     16.41 o 
 -11   0   2      785.80      870.65     72.34 o 
 -10   0   2        6.86        3.26     16.77 o 
  -9   0   2       24.17       17.95     18.43 o 
  -8   0   2      266.39      254.20     21.11 o 
  -7   0   2     1023.31     1064.18     46.57 o 
  -6   0   2        2.32        3.96      5.06 o 
  -5   0   2     1790.65     1772.71     37.52 o 
  -4   0   2     8841.64     8390.99     90.31 o 
  -3   0   2    11171.90    11282.61    106.63 o 
  -2   0   2     2116.69     2186.45     32.37 o 
  -1   0   2    24090.98    24536.65    263.44 o 
   0   0   2      214.41      154.16     11.91 o 
   1   0   2    10823.30     9886.79    136.98 o 
   2   0   2    61303.09    59246.84    632.94 o 
   3   0   2    21728.35    21855.48    284.27 o 
   4   0   2      144.55      137.55     13.45 o 
   5   0   2       52.41       25.51      7.89 o 
   6   0   2      555.18      492.20     56.43 o 
   7   0   2       64.18       56.82     12.63 o 
   8   0   2     1190.06     1127.85     45.35 o 
   9   0   2     1342.76     1340.53     52.41 o 
  10   0   2        2.76       12.13     15.97 o 
  11   0   2      392.78      365.62     37.21 o 
  12   0   2       70.25       32.97     37.06 o 
 -12   1   2        3.42       10.18     13.59 o 
 -11   1   2       49.53       38.96     25.74 o 
 -10   1   2       12.59        6.78     11.76 o 
  -9   1   2      924.02      864.01     62.06 o 
  -8   1   2      140.71      139.89     16.14 o 
  -7   1   2       74.11       73.53      7.15 o 
  -6   1   2      299.32      272.74     12.23 o 
  -5   1   2      511.16      507.33     13.93 o 
  -4   1   2      800.55      931.77     16.83 o 
  -3   1   2        0.88        0.25      1.87 o 
  -2   1   2      919.52      957.21     13.75 o 
  -1   1   2     2016.51     2040.19     21.56 o 
   0   1   2       65.47       43.80      5.70 o 
   1   1   2    14703.33    14344.79    586.14 o 
   2   1   2    21962.56    23068.51    198.81 o 
   3   1   2      995.56      852.25     27.23 o 
   4   1   2       26.22       28.20      4.88 o 
   5   1   2      345.21      327.50     15.05 o 
   6   1   2      364.33      401.76     17.98 o 
   7   1   2      320.23      388.82     31.43 o 
   8   1   2        1.16        1.50      5.41 o 
   9   1   2       12.23        7.13      6.29 o 
  10   1   2       22.44        8.70      7.67 o 
  11   1   2       17.39        2.48      8.34 o 
  12   1   2       83.65       75.90     13.82 o 
 -12   2   2        3.52        3.38     12.18 o 
 -11   2   2      746.44      687.46     46.56 o 
 -10   2   2      616.64      615.68     42.31 o 
  -9   2   2       79.93       67.59     12.49 o 
  -8   2   2      239.78      308.98     21.14 o 
  -7   2   2     2206.44     2028.16     35.94 o 
  -6   2   2      889.43      763.41     22.11 o 
  -5   2   2     3780.92     3963.19     42.73 o 
  -4   2   2    19584.45    20148.29    218.73 o 
  -3   2   2       40.24       82.30      6.00 o 
  -2   2   2     1703.52     1818.00     27.36 o 
  -1   2   2      256.99      222.78      7.04 o 
   0   2   2      582.74      501.01     12.16 o 
   1   2   2     2428.77     2699.03    190.04 o 
   2   2   2    21251.33    20169.83    190.36 o 
   3   2   2     3512.60     3532.08     59.32 o 
   4   2   2      132.98      132.40     13.67 o 
   5   2   2     3260.26     3051.83     43.77 o 
   6   2   2       67.37       65.36     11.89 o 
   7   2   2      665.47      623.61     22.63 o 
   8   2   2      438.85      467.92     22.14 o 
   9   2   2      576.92      589.78     30.93 o 
  10   2   2       94.31       54.84     10.77 o 
  11   2   2       45.12       24.38     15.17 o 
  12   2   2       47.73       51.59     18.27 o 
 -12   3   2       76.56       40.08     18.43 o 
 -11   3   2      101.46      112.34     23.46 o 
 -10   3   2       70.47       69.92     18.15 o 
  -9   3   2       20.82       10.35      7.61 o 
  -8   3   2      268.32      270.99     23.97 o 
  -7   3   2       23.41        8.73      5.18 o 
  -6   3   2      418.22      383.94     13.72 o 
  -5   3   2      516.78      612.92     15.07 o 
  -4   3   2     3848.43     4463.37     62.89 o 
  -3   3   2     3884.07     4523.25     51.40 o 
  -2   3   2      713.00      724.93     17.14 o 
  -1   3   2     4739.46     5261.71     78.97 o 
   0   3   2      907.70      773.77     21.76 o 
   1   3   2      452.10      490.88     39.87 o 
   2   3   2     1263.88     1370.28     32.38 o 
   3   3   2     5843.53     5953.65    263.27 o 
   4   3   2     1603.26     1528.27     32.13 o 
   5   3   2      286.40      270.71     13.92 o 
   6   3   2       32.43       50.83      7.67 o 
   7   3   2        2.12        1.54      5.46 o 
   8   3   2      438.12      479.62     25.15 o 
   9   3   2       17.32       19.48      7.82 o 
  10   3   2        0.81       -1.88      7.43 o 
  11   3   2        0.60       -6.06      7.71 o 
  12   3   2        4.28       -2.05      9.39 o 
 -12   4   2       12.51       25.15     17.98 o 
 -11   4   2      166.59      170.43     27.02 o 
 -10   4   2     1056.34      970.75     37.09 o 
  -9   4   2      414.58      408.77     32.50 o 
  -8   4   2      259.01      252.38     16.10 o 
  -7   4   2     1470.70     1530.88     32.67 o 
  -6   4   2      149.25      112.10     10.17 o 
  -5   4   2     1235.30     1162.31     20.57 o 
  -4   4   2     4551.56     4220.86     39.19 o 
  -3   4   2     3379.85     3361.20     43.90 o 
  -2   4   2      695.02      765.60     20.45 o 
  -1   4   2     1843.81     1638.33     40.00 o 
   0   4   2     2142.67     1981.31     26.33 o 
   1   4   2     3064.28     2908.48     76.43 o 
   2   4   2     7665.54     7245.71     73.41 o 
   3   4   2     3383.06     3214.98     79.90 o 
   4   4   2        7.58       11.87      7.70 o 
   5   4   2     3182.71     3207.15     54.96 o 
   6   4   2      702.98      795.17     21.61 o 
   7   4   2      680.95      771.98     22.31 o 
   8   4   2     1638.03     1818.54     47.19 o 
   9   4   2      292.54      302.49     20.25 o 
  10   4   2       10.18        3.36      8.21 o 
  11   4   2      137.38      136.39     21.83 o 
  12   4   2       72.25       56.35     13.46 o 
 -12   5   2      188.61      171.60     76.01 o 
 -11   5   2      192.87      147.54     25.77 o 
 -10   5   2        9.76       19.10     10.41 o 
  -9   5   2       52.25       35.86     10.73 o 
  -8   5   2      264.17      279.56     22.67 o 
  -7   5   2        3.14       -2.02      4.56 o 
  -6   5   2      199.52      187.46     12.80 o 
  -5   5   2     1046.95     1227.75     30.11 o 
  -4   5   2     1120.96     1311.29     32.01 o 
  -3   5   2     4746.90     4557.36    103.51 o 
  -2   5   2       84.12      124.55      5.21 o 
  -1   5   2      640.75      548.81     11.53 o 
   0   5   2     2641.28     2516.87     30.71 o 
   1   5   2     2659.15     2677.28     39.11 o 
   2   5   2      225.11      219.43     12.46 o 
   3   5   2       17.71       33.14      8.34 o 
   4   5   2     2461.65     2437.93     36.90 o 
   5   5   2      322.39      238.20     13.60 o 
   6   5   2      243.54      244.90     13.43 o 
   7   5   2      180.80      184.37     13.23 o 
   8   5   2      518.60      548.02     21.33 o 
   9   5   2       24.34       24.13      8.88 o 
  10   5   2      237.15      258.85     20.70 o 
  11   5   2       24.02       40.30     11.07 o 
  12   5   2       67.03       30.03     13.50 o 
 -12   6   2       33.68       12.61     15.42 o 
 -11   6   2      164.89      158.79     20.77 o 
 -10   6   2      461.16      434.64     30.67 o 
  -9   6   2       80.58       94.52     14.51 o 
  -8   6   2      537.79      493.60     22.20 o 
  -7   6   2     3017.40     3184.59     57.28 o 
  -6   6   2        1.12        8.38      4.73 o 
  -5   6   2      981.12     1007.89     24.44 o 
  -4   6   2      139.53      124.87      8.17 o 
  -3   6   2     7903.24     8098.38    141.33 o 
  -2   6   2     1255.82     1346.27     24.61 o 
  -1   6   2     4053.36     3926.21     36.57 o 
   0   6   2     2237.61     2459.35     60.20 o 
   1   6   2      782.54      783.88     21.01 o 
   2   6   2     4937.26     5029.15     65.52 o 
   3   6   2      675.77      542.97     19.98 o 
   4   6   2      266.12      371.92     14.71 o 
   5   6   2      116.42      133.89     13.69 o 
   6   6   2     1575.65     1435.15     40.12 o 
   7   6   2      121.87      141.43     12.16 o 
   8   6   2     1868.74     1919.54     37.93 o 
   9   6   2      495.70      520.81     26.55 o 
  10   6   2       65.14       50.42     11.38 o 
  11   6   2       74.30       67.57     13.65 o 
 -11   7   2       91.71       70.01     31.75 o 
 -10   7   2      197.89      179.95     20.80 o 
  -9   7   2      205.21      210.96     20.23 o 
  -8   7   2      495.51      475.42     22.51 o 
  -7   7   2      243.57      217.39     15.43 o 
  -6   7   2     2832.50     3060.29     56.94 o 
  -5   7   2     2497.40     2479.16     39.74 o 
  -4   7   2       33.96        5.20      4.41 o 
  -3   7   2     1661.11     1396.16     20.41 o 
  -2   7   2      763.71      806.09     15.37 o 
  -1   7   2      804.75      708.04     13.39 o 
   0   7   2       42.43       88.69      6.30 o 
   1   7   2     1850.98     1792.54     56.70 o 
   2   7   2      492.14      541.13     21.20 o 
   3   7   2     4174.18     3946.97    132.69 o 
   4   7   2      879.90      853.17     27.77 o 
   5   7   2       21.84       62.47      8.43 o 
   6   7   2     1229.63     1201.11     30.17 o 
   7   7   2     1405.74     1636.13     33.74 o 
   8   7   2        0.36       -2.65      5.25 o 
   9   7   2       46.65       40.35     11.05 o 
  10   7   2      196.64      193.21     22.28 o 
  11   7   2      148.51      148.29     17.85 o 
 -11   8   2       42.40       27.95     12.59 o 
 -10   8   2      107.26       93.72     22.11 o 
  -9   8   2       38.62       35.91     10.29 o 
  -8   8   2      428.89      446.44     42.48 o 
  -7   8   2      571.80      613.52     22.92 o 
  -6   8   2       36.90       44.94      8.29 o 
  -5   8   2     1029.86     1045.20     34.90 o 
  -4   8   2     3689.98     3526.08     73.72 o 
  -3   8   2        2.23        4.60      2.72 o 
  -2   8   2      373.68      301.61     10.17 o 
  -1   8   2      490.60      337.75      9.57 o 
   0   8   2     1287.31     1298.03     18.31 o 
   1   8   2      691.26      657.02     14.41 o 
   2   8   2      590.08      577.47     22.26 o 
   3   8   2      745.41      767.70     38.44 o 
   4   8   2      800.16      735.01     29.93 o 
   5   8   2      169.34      149.66     12.03 o 
   6   8   2      619.82      620.65     22.96 o 
   7   8   2       18.61       13.46      7.71 o 
   8   8   2      241.88      272.54     25.56 o 
   9   8   2      411.67      404.63     21.79 o 
  10   8   2        8.77       -2.69      8.00 o 
  11   8   2      103.39      102.38     35.43 o 
 -11   9   2       66.60       72.61     16.41 o 
 -10   9   2      193.70      190.94     29.50 o 
  -9   9   2      183.53      208.15     18.28 o 
  -8   9   2      384.76      408.25     21.80 o 
  -7   9   2      173.71      171.99     15.04 o 
  -6   9   2     1258.72     1269.82     31.47 o 
  -5   9   2     1531.64     1451.54     39.23 o 
  -4   9   2      588.17      628.55     19.38 o 
  -3   9   2     1819.80     1922.44     25.74 o 
  -2   9   2     6784.18     7451.45     56.52 o 
  -1   9   2      476.45      512.66     12.02 o 
   0   9   2     2937.25     3082.61     30.36 o 
   1   9   2     6719.95     7104.23     65.57 o 
   2   9   2     2081.78     2251.70     70.71 o 
   3   9   2     2702.52     2616.68     48.91 o 
   4   9   2     1259.12     1257.11     35.07 o 
   5   9   2       32.94       18.96      6.25 o 
   6   9   2      977.38     1034.61     33.12 o 
   7   9   2      533.08      639.83     25.19 o 
   8   9   2       31.04       25.83      8.72 o 
   9   9   2      276.74      309.10     19.40 o 
  10   9   2      241.96      274.13     22.12 o 
  11   9   2        1.25        2.45     13.80 o 
 -11  10   2       45.06       41.11     13.74 o 
 -10  10   2      379.84      331.52     40.88 o 
  -9  10   2       27.45       13.38      9.14 o 
  -8  10   2      708.25      723.22     27.60 o 
  -7  10   2      345.73      349.08     26.19 o 
  -6  10   2       66.86       53.94      9.32 o 
  -5  10   2       81.08       79.34     17.14 o 
  -4  10   2      134.28      146.23     11.31 o 
  -3  10   2     1632.92     1775.17     25.72 o 
  -2  10   2        1.97        0.78      2.64 o 
  -1  10   2      791.52      921.77     19.39 o 
   0  10   2       16.92        1.38      3.08 o 
   1  10   2     1425.45     1528.23     35.13 o 
   2  10   2        9.82       28.87      7.04 o 
   3  10   2       80.44       70.15     13.85 o 
   4  10   2        7.28        9.09      5.73 o 
   5  10   2        1.38        2.86      6.77 o 
   6  10   2      137.05      174.21     18.28 o 
   7  10   2        0.02        0.37      8.37 o 
   8  10   2      125.69      139.89     20.08 o 
   9  10   2       40.20       36.63     12.80 o 
  10  10   2        1.23       12.50     16.12 o 
 -10  11   2      176.80      168.64     21.66 o 
  -9  11   2     1239.55     1222.09     37.50 o 
  -8  11   2      855.43      913.77     31.03 o 
  -7  11   2      119.55      107.49     13.33 o 
  -6  11   2     1173.07     1276.40     32.81 o 
  -5  11   2     1996.64     2051.86     39.08 o 
  -4  11   2       20.69       44.95      9.07 o 
  -3  11   2     4100.20     4242.56     54.54 o 
  -2  11   2     4218.34     4551.24     90.77 o 
  -1  11   2     1160.54     1197.58     23.05 o 
   0  11   2     1867.83     1948.25     32.27 o 
   1  11   2     1986.35     1965.75     36.40 o 
   2  11   2      326.01      318.35     16.05 o 
   3  11   2     2352.13     2478.85     42.52 o 
   4  11   2     1914.98     1917.28     40.01 o 
   5  11   2       30.72       33.35     12.26 o 
   6  11   2     1059.16     1040.00     37.22 o 
   7  11   2      184.69      166.47     19.17 o 
   8  11   2       10.38       -0.79      9.14 o 
   9  11   2       72.35       34.86     20.19 o 
  10  11   2      197.64      150.73     35.79 o 
 -10  12   2       25.02        0.21     12.96 o 
  -9  12   2        8.52       10.66     13.74 o 
  -8  12   2       20.77        5.37      8.95 o 
  -7  12   2       67.65       65.02     12.83 o 
  -6  12   2        5.72        4.81      7.59 o 
  -5  12   2      114.06      127.65     16.02 o 
  -4  12   2      652.71      627.50     25.27 o 
  -3  12   2     2736.78     2949.44     51.04 o 
  -2  12   2      196.52      184.81     11.28 o 
  -1  12   2      330.97      442.40     19.88 o 
   0  12   2      238.39      311.90     13.16 o 
   1  12   2       20.00       19.25      5.86 o 
   2  12   2      145.08      142.94     12.51 o 
   3  12   2      102.12      129.86     12.62 o 
   4  12   2       17.08       14.11     14.94 o 
   5  12   2        1.73        0.86      6.97 o 
   6  12   2       35.21       39.20     14.35 o 
   7  12   2      376.79      357.97     52.47 o 
   8  12   2      463.72      472.69     59.80 o 
   9  12   2       59.40       50.89     25.86 o 
  10  12   2        2.12        4.92     18.84 o 
 -10  13   2       37.15       58.30     32.08 o 
  -9  13   2      795.46      834.81     49.68 o 
  -8  13   2      688.88      757.57     46.07 o 
  -7  13   2       46.33       57.41     16.82 o 
  -6  13   2      975.56     1044.73     54.57 o 
  -5  13   2      164.02      149.67     22.18 o 
  -4  13   2      144.29      108.57     18.52 o 
  -3  13   2     1940.96     1919.16     85.96 o 
  -2  13   2     6528.95     6272.46     89.51 o 
  -1  13   2       38.31       49.98      8.63 o 
   0  13   2     1023.46      968.30     27.02 o 
   1  13   2     1286.58     1303.31     26.34 o 
   2  13   2      108.49      103.95     11.71 o 
   3  13   2     1919.25     1906.00     39.64 o 
   4  13   2      982.89     1018.02     35.83 o 
   5  13   2      340.51      310.61     23.35 o 
   6  13   2      228.39      265.30     22.89 o 
   7  13   2     1482.12     1456.17     87.31 o 
   8  13   2       31.28       27.19     12.60 o 
   9  13   2      207.28      163.98     33.53 o 
  -9  14   2        1.21       15.36     13.64 o 
  -8  14   2       29.91       44.18     16.88 o 
  -7  14   2       56.61       62.65     19.79 o 
  -6  14   2       22.90       15.65     12.84 o 
  -5  14   2       30.32       25.50     12.20 o 
  -4  14   2       28.23       -2.81      7.17 o 
  -3  14   2        9.47       15.66      8.89 o 
  -2  14   2       71.84       86.21     13.60 o 
  -1  14   2      154.69      151.64     15.25 o 
   0  14   2       90.01      107.04     11.82 o 
   1  14   2      226.71      184.68     15.76 o 
   2  14   2       48.90       42.45      8.94 o 
   3  14   2        0.19       -2.53      5.76 o 
   4  14   2        0.59        2.22      8.16 o 
   5  14   2        2.23        1.04      8.42 o 
   6  14   2      147.69      163.62     19.71 o 
   7  14   2       15.13       15.34     11.38 o 
   8  14   2        4.90      -13.27      8.85 o 
   9  14   2       15.83       18.36     23.20 o 
  -9  15   2      787.77      918.81    104.07 o 
  -8  15   2      560.18      562.57     43.90 o 
  -7  15   2      128.75      102.09     24.20 o 
  -6  15   2      817.71      829.74     58.66 o 
  -5  15   2       11.57        5.48     10.75 o 
  -4  15   2      288.58      297.43     30.25 o 
  -3  15   2      566.24      630.86     30.51 o 
  -2  15   2     2046.48     2031.87     54.93 o 
  -1  15   2       49.11       51.78     12.04 o 
   0  15   2     1745.64     1829.77     40.16 o 
   1  15   2      486.59      475.09     22.30 o 
   2  15   2      190.94      180.97     15.45 o 
   3  15   2      267.58      303.00     19.06 o 
   4  15   2      787.35      889.10     40.11 o 
   5  15   2      236.43      234.94     23.26 o 
   6  15   2      117.89      107.72     18.11 o 
   7  15   2     1617.03     1694.34     53.82 o 
   8  15   2      144.58      141.14     31.55 o 
   9  15   2      138.02      152.48     30.05 o 
  -8  16   2      112.79       77.34     22.08 o 
  -7  16   2      355.55      372.27     38.14 o 
  -6  16   2      118.17      102.69     22.49 o 
  -5  16   2       10.13        2.80      9.31 o 
  -4  16   2        1.09       -0.89      9.45 o 
  -3  16   2      299.77      242.79     36.99 o 
  -2  16   2        5.32        8.96      8.84 o 
  -1  16   2        8.21       24.78     13.20 o 
   0  16   2      192.40      178.48     16.04 o 
   1  16   2        5.06        4.19      6.71 o 
   2  16   2        1.20       -4.35      6.26 o 
   3  16   2        0.40        0.57      7.75 o 
   4  16   2       70.68       67.84     14.46 o 
   5  16   2      474.88      501.92     41.65 o 
   6  16   2      152.18      148.15     21.74 o 
   7  16   2      221.41      200.58     24.24 o 
   8  16   2      213.90      179.76     30.57 o 
  -8  17   2      510.53      477.26     81.47 o 
  -7  17   2        0.54        8.84     13.78 o 
  -6  17   2      362.48      461.41     41.39 o 
  -5  17   2       50.06       24.63     21.00 o 
  -4  17   2      950.33     1036.25     79.33 o 
  -3  17   2     2024.52     2035.14     70.15 o 
  -2  17   2      481.96      518.12     31.24 o 
  -1  17   2       26.22       21.55     16.24 o 
   0  17   2      250.74      257.38     19.17 o 
   1  17   2      464.21      468.34     24.13 o 
   2  17   2       16.31       -1.43      8.31 o 
   3  17   2      516.76      524.04     30.14 o 
   4  17   2     1203.08     1100.85     41.93 o 
   5  17   2      545.70      502.03     32.14 o 
   6  17   2       30.85       34.04     13.61 o 
   7  17   2      135.62      123.75     26.29 o 
  -7  18   2      272.67      292.08     37.44 o 
  -6  18   2       89.73       59.56     20.07 o 
  -5  18   2        0.69        6.77     13.84 o 
  -4  18   2      187.86      128.87     23.26 o 
  -3  18   2      422.35      363.93     35.22 o 
  -2  18   2       99.38      115.41     18.43 o 
  -1  18   2     1005.71     1034.76     41.03 o 
   0  18   2      318.46      365.65     27.57 o 
   1  18   2      347.49      358.94     23.80 o 
   2  18   2       31.90       52.54     11.29 o 
   3  18   2       94.03       54.33     13.48 o 
   4  18   2      184.43      170.06     20.98 o 
   5  18   2      124.83      113.23     18.69 o 
   6  18   2        4.18       10.40     11.54 o 
   7  18   2       19.21       -4.25     16.05 o 
  -6  19   2      191.27      155.48     29.62 o 
  -5  19   2      114.94       36.89     18.17 o 
  -4  19   2       10.82       15.09     12.95 o 
  -3  19   2      563.89      616.72     76.34 o 
  -2  19   2      880.66      966.44     41.11 o 
  -1  19   2        1.01       -0.22      9.46 o 
   0  19   2      209.95      211.41     23.06 o 
   1  19   2      971.20     1012.81     40.75 o 
   2  19   2      218.15      204.29     19.50 o 
   3  19   2      768.65      680.28     35.93 o 
   4  19   2      377.83      398.04     30.27 o 
   5  19   2      110.34       78.15     21.98 o 
   6  19   2       16.32       34.59     20.59 o 
  -5  20   2       44.85       11.94     14.64 o 
  -4  20   2      174.56      112.84     28.02 o 
  -3  20   2      299.05      300.19     36.19 o 
  -2  20   2      178.20      158.40     22.23 o 
  -1  20   2     1259.22     1307.18     49.48 o 
   0  20   2      402.30      397.87     30.09 o 
   1  20   2       13.35        4.96     11.16 o 
   2  20   2      389.95      452.26     31.47 o 
   3  20   2       39.35       27.32     13.24 o 
   4  20   2       71.22       77.48     18.09 o 
   5  20   2      193.40      158.50     23.54 o 
  -3  21   2      261.78      306.64     68.37 o 
  -2  21   2      378.69      374.83     79.18 o 
  -1  21   2        6.35       -5.44     10.09 o 
   0  21   2      182.38      191.39     24.52 o 
   1  21   2      175.17      205.42     26.54 o 
   2  21   2        3.52        6.85     12.51 o 
   3  21   2      139.82      111.20     20.10 o 
   0  22   2      242.28      201.21     25.33 o 
 -12   1   3       75.68       47.38     18.53 o 
 -11   1   3      337.83      419.21     39.83 o 
 -10   1   3      157.35      168.69     28.38 o 
  -9   1   3      622.26      632.96     41.14 o 
  -8   1   3       50.56       44.68     13.89 o 
  -7   1   3     1438.41     1549.18     53.34 o 
  -6   1   3      106.06      119.14     14.08 o 
  -5   1   3     4729.13     4640.07     46.76 o 
  -4   1   3     5689.86     6043.53     52.18 o 
  -3   1   3     1203.04     1513.66     21.49 o 
  -2   1   3     2504.64     2341.64     30.04 o 
  -1   1   3     7852.34     7667.22     66.61 o 
   0   1   3     1539.57     1634.24     23.42 o 
   1   1   3     6344.71     5439.36     70.38 o 
   2   1   3    11693.17    11085.73    120.89 o 
   3   1   3     2935.22     3249.98     86.98 o 
   4   1   3     5127.06     5349.56     88.38 o 
   5   1   3      696.81      702.46     31.94 o 
   6   1   3       30.97       17.67     10.18 o 
   7   1   3      437.82      466.57     32.19 o 
   8   1   3      554.29      600.28     47.51 o 
   9   1   3      309.33      329.22     21.91 o 
  10   1   3      153.23      187.73     18.90 o 
  11   1   3      317.14      378.38     25.87 o 
 -12   2   3        9.01      -17.05     13.13 o 
 -11   2   3       62.09       84.31     21.50 o 
 -10   2   3      178.40      182.16     27.76 o 
  -9   2   3        7.78        7.50     11.05 o 
  -8   2   3       23.62       16.21     13.09 o 
  -7   2   3      249.50      241.32     22.04 o 
  -6   2   3     2159.27     2122.07     54.14 o 
  -5   2   3       44.59       57.66      8.99 o 
  -4   2   3       58.96       69.98      6.22 o 
  -3   2   3     1055.60      944.20     15.67 o 
  -2   2   3     2188.10     2656.76     47.90 o 
  -1   2   3      273.59      263.10      8.99 o 
   0   2   3     1173.57     1142.94     22.04 o 
   1   2   3     1190.17     1221.96     30.41 o 
   2   2   3     4093.38     4177.86     65.74 o 
   3   2   3      403.05      485.13     22.85 o 
   4   2   3       91.96      101.48     14.14 o 
   5   2   3      595.30      664.93     30.95 o 
   6   2   3       22.15       14.64      9.40 o 
   7   2   3       14.80       15.17     10.38 o 
   8   2   3       56.50       57.13     12.46 o 
   9   2   3        1.10       -4.17      5.48 o 
  10   2   3      173.14      189.42     28.80 o 
  11   2   3        6.38       10.22      8.97 o 
 -12   3   3       71.15       49.05     20.56 o 
 -11   3   3      383.66      454.70     45.77 o 
 -10   3   3      729.75      686.26     57.29 o 
  -9   3   3       11.61        0.54     11.53 o 
  -8   3   3     2260.58     2324.12     52.79 o 
  -7   3   3     2059.29     2132.46     45.28 o 
  -6   3   3       62.14       51.91      8.46 o 
  -5   3   3     5298.24     5299.69     88.45 o 
  -4   3   3     3564.49     3681.84     51.31 o 
  -3   3   3      483.85      458.70     16.39 o 
  -2   3   3     3302.77     3110.42     46.48 o 
  -1   3   3     2226.12     1844.50     44.42 o 
   0   3   3      114.80      161.00     13.02 o 
   1   3   3      326.42      307.96     15.64 o 
   2   3   3     6972.61     7032.14     91.03 o 
   3   3   3      163.25      146.18     18.90 o 
   4   3   3     6234.93     6654.63     99.31 o 
   5   3   3      383.57      366.54     25.51 o 
   6   3   3       14.67        8.08      7.93 o 
   7   3   3      387.37      377.00     29.24 o 
   8   3   3      513.10      426.29     25.98 o 
   9   3   3        0.65        3.16      8.24 o 
  10   3   3       57.24       98.53     19.75 o 
  11   3   3      218.20      258.48     29.20 o 
 -11   4   3        1.91       24.67     15.78 o 
 -10   4   3      249.60      249.75     43.96 o 
  -9   4   3      915.65      924.81     45.94 o 
  -8   4   3      145.04      125.93     14.97 o 
  -7   4   3      188.55      191.57     16.21 o 
  -6   4   3     2707.94     2747.12     72.65 o 
  -5   4   3      438.25      347.67     28.57 o 
  -4   4   3     1914.50     2109.81     38.53 o 
  -3   4   3     2272.37     2364.41     39.07 o 
  -2   4   3      337.94      276.95      8.19 o 
  -1   4   3      330.99      313.87     13.50 o 
   0   4   3     1587.96     1535.87     23.51 o 
   1   4   3      604.04      769.63     25.26 o 
   2   4   3      124.66      168.55     14.59 o 
   3   4   3      237.35      188.38     46.45 o 
   4   4   3      402.27      473.65     24.54 o 
   5   4   3      253.07      207.16     20.25 o 
   6   4   3        6.02        4.29      7.50 o 
   7   4   3       44.70       15.64     13.12 o 
   8   4   3        3.96       -4.71      6.63 o 
   9   4   3      100.51      103.64     16.29 o 
  10   4   3      246.15      307.96     26.21 o 
  11   4   3        2.62       14.22     12.08 o 
 -11   5   3      863.36     1000.03     71.93 o 
 -10   5   3      694.56      747.77     47.30 o 
  -9   5   3       13.09       12.68      8.46 o 
  -8   5   3      521.99      535.38     22.65 o 
  -7   5   3      960.56      994.88     46.17 o 
  -6   5   3      160.65      172.18     15.17 o 
  -5   5   3     3266.09     3356.41     53.52 o 
  -4   5   3      767.35      613.55     33.09 o 
  -3   5   3     1833.95     2096.01     56.52 o 
  -2   5   3       30.03       11.26      2.74 o 
  -1   5   3     1219.78     1048.25     18.61 o 
   0   5   3     1579.61     1844.12     26.45 o 
   1   5   3     3946.14     3945.11     62.51 o 
   2   5   3     1373.82     1336.99     36.70 o 
   3   5   3       11.82        4.38      5.52 o 
   4   5   3       11.54        0.97      4.81 o 
   5   5   3     1226.25     1096.92     51.22 o 
   6   5   3      192.05      177.52     24.82 o 
   7   5   3      573.56      558.06     45.38 o 
   8   5   3     1702.00     1603.84     87.88 o 
   9   5   3      256.94      251.39     57.86 o 
  10   5   3       67.72       58.75     20.59 o 
  11   5   3      126.92      187.62     22.60 o 
 -11   6   3       24.03       23.84     15.78 o 
 -10   6   3       83.06       76.85     26.66 o 
  -9   6   3      411.55      370.31     25.10 o 
  -8   6   3      545.99      528.01     22.95 o 
  -7   6   3      212.62      256.68     24.59 o 
  -6   6   3     2610.11     2548.24     49.55 o 
  -5   6   3      914.74      993.43     54.04 o 
  -4   6   3       25.40        9.27      5.05 o 
  -3   6   3      640.69      635.39     52.78 o 
  -2   6   3       68.53       65.63      6.88 o 
  -1   6   3       52.33       60.71      5.74 o 
   0   6   3       34.53       24.26      4.29 o 
   1   6   3     2257.34     2100.47     44.01 o 
   2   6   3       49.91       45.90      8.75 o 
   3   6   3     2845.82     2604.10     56.19 o 
   4   6   3       65.59       71.41     12.40 o 
   5   6   3      428.14      400.92     27.12 o 
   6   6   3      985.04     1042.23     42.56 o 
   7   6   3      693.31      713.36     53.65 o 
   8   6   3       22.19       21.75      9.33 o 
   9   6   3      379.03      425.55     37.70 o 
  10   6   3      198.87      232.07     33.67 o 
  11   6   3        8.63       18.35     12.03 o 
 -11   7   3      235.96      200.56     29.81 o 
 -10   7   3      343.89      401.85     37.16 o 
  -9   7   3        1.78        8.51      9.03 o 
  -8   7   3       82.62       91.41     12.29 o 
  -7   7   3      222.76      187.76     15.18 o 
  -6   7   3      208.65      231.74     17.16 o 
  -5   7   3     2679.89     2980.39     53.75 o 
  -4   7   3     1525.00     1511.26     39.64 o 
  -3   7   3       25.11       35.73      6.69 o 
  -2   7   3     2555.22     2702.11     49.07 o 
  -1   7   3      597.11      638.91     40.47 o 
   0   7   3     1967.11     2008.77     28.50 o 
   1   7   3     2182.76     2299.00     63.50 o 
   2   7   3     1936.12     1636.82     42.92 o 
   3   7   3     2375.96     2370.97     55.03 o 
   4   7   3        5.13       -5.11      4.02 o 
   5   7   3      517.28      450.71     28.48 o 
   6   7   3      115.31      157.73     47.52 o 
   7   7   3      265.04      260.46     31.22 o 
   8   7   3      744.04      802.15     42.12 o 
   9   7   3       31.05       18.95     12.25 o 
  10   7   3        5.20       14.01     10.24 o 
  11   7   3       34.73       51.68     15.29 o 
 -11   8   3       40.62       30.99     17.82 o 
 -10   8   3      230.65      263.68     27.25 o 
  -9   8   3       93.60      109.46     17.25 o 
  -8   8   3       16.80       17.42      7.88 o 
  -7   8   3      104.86       87.46     15.37 o 
  -6   8   3     1789.02     1736.84     41.54 o 
  -5   8   3      118.53      122.71     13.04 o 
  -4   8   3      522.73      587.85     21.80 o 
  -3   8   3     1768.27     1716.70     35.16 o 
  -2   8   3     1408.39     1401.22     22.73 o 
  -1   8   3      519.85      532.55     14.31 o 
   0   8   3     5493.97     5397.14     52.76 o 
   1   8   3     2773.94     2767.68     41.61 o 
   2   8   3        9.95       11.87      6.49 o 
   3   8   3     4484.88     4893.46     72.15 o 
   4   8   3     1044.71     1115.57     34.87 o 
   5   8   3      398.20      462.68     26.79 o 
   6   8   3      523.38      591.62     29.49 o 
   7   8   3      202.68      242.37     44.40 o 
   8   8   3        0.15       10.83     11.84 o 
   9   8   3      312.36      359.73     34.30 o 
  10   8   3       87.46       82.37     16.07 o 
 -11   9   3      100.66      151.95     28.65 o 
 -10   9   3      178.05      228.16     41.71 o 
  -9   9   3       55.19       50.60     11.83 o 
  -8   9   3       28.58       26.18      8.99 o 
  -7   9   3       84.99       74.95     11.15 o 
  -6   9   3      140.81      135.76     13.29 o 
  -5   9   3      755.32      786.47     27.25 o 
  -4   9   3     1716.78     1819.88     60.13 o 
  -3   9   3      119.77      120.09     19.75 o 
  -2   9   3      625.44      665.09     20.37 o 
  -1   9   3       58.56       59.28      9.87 o 
   0   9   3     1171.87     1194.27     22.21 o 
   1   9   3     1310.98     1299.64     41.13 o 
   2   9   3     1798.15     1898.65     63.93 o 
   3   9   3     1519.26     1520.83     39.66 o 
   4   9   3        4.23       -2.90      6.18 o 
   5   9   3      337.67      323.33     22.88 o 
   6   9   3      242.57      233.37     21.42 o 
   7   9   3      107.39      124.46     17.73 o 
   8   9   3      309.34      299.85     25.56 o 
   9   9   3        1.88        5.62     11.19 o 
  10   9   3       56.32       36.51     16.10 o 
 -10  10   3      197.60      235.59     24.27 o 
  -9  10   3      369.39      399.36     28.87 o 
  -8  10   3       13.54        3.60      8.13 o 
  -7  10   3      303.37      336.68     22.76 o 
  -6  10   3      697.96      713.32     43.12 o 
  -5  10   3      113.12      127.48     12.11 o 
  -4  10   3      557.05      519.79     21.49 o 
  -3  10   3     1982.80     1947.01     38.51 o 
  -2  10   3     1057.88      976.47     41.12 o 
  -1  10   3     1116.43     1183.73     27.82 o 
   0  10   3     9475.89     9343.95    128.97 o 
   1  10   3     1504.60     1422.01     56.78 o 
   2  10   3       29.49       28.86      7.77 o 
   3  10   3     2704.16     2769.49     55.06 o 
   4  10   3     1400.71     1581.00     73.53 o 
   5  10   3       60.67       71.47     12.99 o 
   6  10   3      720.54      820.74     34.59 o 
   7  10   3      744.31      848.76     37.22 o 
   8  10   3        0.38       12.26     11.44 o 
   9  10   3        4.85       -0.05     10.85 o 
  10  10   3       10.02        5.05     24.56 o 
 -10  11   3       32.88       14.99     11.23 o 
  -9  11   3       23.71       14.21      9.96 o 
  -8  11   3       10.82       13.80      8.62 o 
  -7  11   3       35.87       32.96     11.80 o 
  -6  11   3      211.25      232.30     19.91 o 
  -5  11   3      156.80      133.23     15.50 o 
  -4  11   3       17.02       21.48      7.68 o 
  -3  11   3      818.50      815.93     56.52 o 
  -2  11   3      204.77      188.79     24.50 o 
  -1  11   3     1279.48     1208.59     41.89 o 
   0  11   3      167.61      169.41     12.12 o 
   1  11   3     1551.48     1618.01     39.76 o 
   2  11   3      294.58      355.93     21.35 o 
   3  11   3       18.94       29.86      9.24 o 
   4  11   3      329.89      245.77     20.45 o 
   5  11   3      238.35      291.39     24.66 o 
   6  11   3        3.43        0.02      7.75 o 
   7  11   3      112.46      114.08     18.35 o 
   8  11   3       79.98       74.40     17.46 o 
   9  11   3       34.45       49.46     15.13 o 
  10  11   3        1.33        2.72     15.72 o 
 -10  12   3      107.88      140.00     27.45 o 
  -9  12   3      607.52      692.58     58.92 o 
  -8  12   3      357.34      350.57     26.74 o 
  -7  12   3      266.78      290.91     23.78 o 
  -6  12   3      817.10      820.03     32.93 o 
  -5  12   3        3.79        5.75      6.65 o 
  -4  12   3     1210.85     1391.34     39.52 o 
  -3  12   3     4588.83     4632.17     72.07 o 
  -2  12   3      786.21      824.10     33.10 o 
  -1  12   3     2292.84     2163.28     95.30 o 
   0  12   3     2263.29     2350.98     58.80 o 
   1  12   3     1251.37     1268.78     36.09 o 
   2  12   3      575.85      610.01     30.15 o 
   3  12   3     2672.64     2694.53     57.41 o 
   4  12   3      671.21      695.00     30.60 o 
   5  12   3        5.48       -0.92      7.26 o 
   6  12   3      480.30      487.52     30.27 o 
   7  12   3      238.85      282.57     25.94 o 
   8  12   3       92.57       70.10     16.69 o 
   9  12   3       70.05       66.85     19.15 o 
  -9  13   3       39.92       -1.80     14.71 o 
  -8  13   3       27.69       11.41     12.80 o 
  -7  13   3      144.02      115.84     21.75 o 
  -6  13   3       13.81        6.24      7.90 o 
  -5  13   3       41.69       28.11      8.77 o 
  -4  13   3       28.24       15.58      8.06 o 
  -3  13   3      760.34      766.53     29.25 o 
  -2  13   3     1191.61     1253.57     76.57 o 
  -1  13   3      222.45      250.62     27.24 o 
   0  13   3       58.43       65.36      9.03 o 
   1  13   3        3.40       15.40      6.37 o 
   2  13   3      443.13      407.08     24.17 o 
   3  13   3      289.32      291.96     22.42 o 
   4  13   3       55.69       35.86     10.95 o 
   5  13   3        0.16       14.45     11.39 o 
   6  13   3       86.22       49.82     12.89 o 
   7  13   3       56.05       57.39     14.28 o 
   8  13   3      191.63      251.36     26.79 o 
   9  13   3       21.03       -7.57     17.65 o 
  -9  14   3      254.78      251.01     33.22 o 
  -8  14   3       58.95       71.63     19.65 o 
  -7  14   3       98.74       89.62     21.48 o 
  -6  14   3      888.26      968.20     48.62 o 
  -5  14   3      499.70      596.91     59.10 o 
  -4  14   3        6.12       -4.04      7.30 o 
  -3  14   3       47.23       67.24     14.79 o 
  -2  14   3     1528.90     1500.19     55.00 o 
  -1  14   3      738.45      818.06     33.28 o 
   0  14   3     1920.33     1978.08     51.21 o 
   1  14   3      119.90      177.62     20.19 o 
   2  14   3      180.76      204.54     27.38 o 
   3  14   3      273.69      260.72     18.37 o 
   4  14   3      574.64      515.13     30.00 o 
   5  14   3        3.30       -7.93      6.85 o 
   6  14   3     1134.67     1199.62     44.81 o 
   7  14   3     1236.13     1351.27     49.35 o 
   8  14   3        3.19       15.44     13.80 o 
  -8  15   3       27.89       20.18     16.21 o 
  -7  15   3       65.26       51.38     32.82 o 
  -6  15   3        1.19       11.58     11.54 o 
  -5  15   3        2.97        2.19      9.92 o 
  -4  15   3      194.65      179.66     25.08 o 
  -3  15   3       15.10        2.16      8.66 o 
  -2  15   3       23.55       35.36     12.61 o 
  -1  15   3        7.85       10.15      8.77 o 
   0  15   3       21.81       14.59      8.73 o 
   1  15   3        9.88       11.81      6.85 o 
   2  15   3       80.98       69.04     13.55 o 
   3  15   3        3.46        9.75      7.14 o 
   4  15   3        4.34       -0.57      8.87 o 
   5  15   3      351.19      371.39     32.08 o 
   6  15   3      148.38      108.04     28.09 o 
   7  15   3       40.73       37.13     14.44 o 
   8  15   3      177.83      128.38     21.07 o 
  -8  16   3       70.69       46.50     19.46 o 
  -7  16   3      337.04      327.63     88.66 o 
  -6  16   3      800.38      858.89     52.70 o 
  -5  16   3      200.81      147.39     25.25 o 
  -4  16   3      607.25      568.80     40.50 o 
  -3  16   3      952.19      969.64     69.11 o 
  -2  16   3      652.67      616.40     32.17 o 
  -1  16   3      536.55      569.35     59.65 o 
   0  16   3     1132.17     1244.95     43.13 o 
   1  16   3       60.86       53.48     10.64 o 
   2  16   3       99.99       86.83     12.66 o 
   3  16   3      368.71      364.15     22.30 o 
   4  16   3      162.32      191.23     22.04 o 
   5  16   3       26.97       18.08     11.68 o 
   6  16   3      432.63      454.80     32.51 o 
   7  16   3      239.20      183.55     25.13 o 
  -7  17   3       18.85       20.60     23.67 o 
  -6  17   3        3.53       19.42     17.30 o 
  -5  17   3      333.33      326.32     43.22 o 
  -4  17   3       23.73       14.13     11.79 o 
  -3  17   3       75.86       68.43     17.69 o 
  -2  17   3      345.33      368.76     27.69 o 
  -1  17   3      537.10      536.11     32.24 o 
   0  17   3      109.09       76.94     17.13 o 
   1  17   3      342.18      377.10     27.56 o 
   2  17   3      184.83      213.35     18.77 o 
   3  17   3        0.05        4.72      9.03 o 
   4  17   3       65.08       98.49     17.28 o 
   5  17   3       32.70       29.64     14.02 o 
   6  17   3        0.03        9.29     12.80 o 
   7  17   3       26.46       29.39     15.43 o 
  -6  18   3      519.05      391.97     86.26 o 
  -5  18   3       89.28       77.07     27.85 o 
  -4  18   3      116.42      139.15     25.06 o 
  -3  18   3     1102.17     1211.78     66.59 o 
  -2  18   3      104.81       80.20     17.98 o 
  -1  18   3      126.80      133.47     19.73 o 
   0  18   3       57.52       59.80     14.77 o 
   1  18   3      321.63      360.07     28.14 o 
   2  18   3       17.28        4.78      9.03 o 
   3  18   3      571.97      623.26     34.78 o 
   4  18   3      292.61      269.96     26.63 o 
   5  18   3       23.18       11.45     12.39 o 
   6  18   3      262.65      277.06     44.24 o 
  -5  19   3       50.79       26.13     14.76 o 
  -4  19   3      235.72      192.28     58.68 o 
  -3  19   3       49.16       16.72     12.15 o 
  -2  19   3      527.86      605.69     41.02 o 
  -1  19   3      551.58      553.03     59.88 o 
   0  19   3       23.25       26.04     11.81 o 
   1  19   3      479.39      488.60     33.04 o 
   2  19   3      194.29      197.33     25.94 o 
   3  19   3        0.63      -11.95      9.83 o 
   4  19   3       16.35       19.25     14.68 o 
   5  19   3      220.61      197.77     37.09 o 
  -4  20   3      153.68      128.26     25.60 o 
  -3  20   3      397.93      379.11     58.36 o 
  -2  20   3      254.55      250.96     26.89 o 
  -1  20   3      136.70      104.13     21.04 o 
   0  20   3      660.08      674.38     38.56 o 
   1  20   3      118.92      133.54     20.70 o 
   2  20   3        5.41        6.45     13.28 o 
   3  20   3       78.67       36.10     17.76 o 
   4  20   3       82.18       78.59     17.81 o 
  -2  21   3      446.73      570.79    115.59 o 
  -1  21   3      474.67      503.46     86.03 o 
   0  21   3       14.42        7.18     15.29 o 
   1  21   3      161.98      151.94     23.07 o 
 -11   0   4      416.03      353.77     56.23 o 
 -10   0   4      681.92      683.24     66.18 o 
  -9   0   4      237.18      220.22     40.58 o 
  -8   0   4      161.24      122.52     31.05 o 
  -7   0   4     1333.32     1347.06     72.46 o 
  -6   0   4       11.15       21.21     15.46 o 
  -5   0   4     1894.37     2050.80     80.10 o 
  -4   0   4     2845.60     2625.92     47.88 o 
  -3   0   4      226.88      274.98     28.53 o 
  -2   0   4     5417.12     5106.72     69.95 o 
  -1   0   4      885.56      748.14     51.78 o 
   0   0   4     2683.34     2719.62     68.82 o 
   1   0   4    15066.02    14883.74    210.33 o 
   2   0   4      474.85      560.78     34.30 o 
   3   0   4     1027.24     1080.62     52.79 o 
   4   0   4      449.25      552.01     41.47 o 
   5   0   4     2575.28     2920.74    100.37 o 
   6   0   4       38.69       27.79     14.99 o 
   7   0   4      454.56      480.56     49.12 o 
   8   0   4      798.83      746.94     61.80 o 
   9   0   4        3.42       -3.02     14.04 o 
  10   0   4       67.57      101.14     32.23 o 
  11   0   4      129.74      152.03     38.93 o 
 -11   1   4        2.90        7.83     17.24 o 
 -10   1   4        4.00       25.23     16.14 o 
  -9   1   4        1.80       -6.54     10.98 o 
  -8   1   4      391.45      385.75     33.12 o 
  -7   1   4        9.18        5.94     10.49 o 
  -6   1   4      335.65      426.57     89.97 o 
  -5   1   4      558.35      550.61     20.55 o 
  -4   1   4      128.31       93.77     13.43 o 
  -3   1   4       82.30       58.04      6.17 o 
  -2   1   4       19.76        9.36      5.46 o 
  -1   1   4      154.64      172.37     11.51 o 
   0   1   4      108.20       77.17     15.65 o 
   1   1   4      422.84      468.66     33.00 o 
   2   1   4      518.84      480.68     40.79 o 
   3   1   4        1.51        7.00      6.04 o 
   4   1   4     3234.28     3250.86     70.66 o 
   5   1   4        0.11       -4.34      6.90 o 
   6   1   4        4.55        7.92      8.97 o 
   7   1   4        8.98       16.42     13.27 o 
   8   1   4       27.97       46.22     17.03 o 
   9   1   4        6.19        1.35     14.87 o 
  10   1   4       24.15       19.59     15.43 o 
  11   1   4        0.10       -4.03     13.15 o 
 -11   2   4      535.96      487.36     43.61 o 
 -10   2   4      268.81      268.58     33.15 o 
  -9   2   4      382.62      411.68     35.93 o 
  -8   2   4     1406.56     1444.70     69.47 o 
  -7   2   4      654.43      638.70     37.58 o 
  -6   2   4      126.04      128.10     18.85 o 
  -5   2   4     2289.60     2310.49     43.28 o 
  -4   2   4      193.71      154.74     12.10 o 
  -3   2   4       41.18       51.02      5.40 o 
  -2   2   4     7510.31     7981.22     87.24 o 
  -1   2   4     2285.87     2175.00     30.43 o 
   0   2   4     2519.29     2522.42     34.25 o 
   1   2   4     3530.07     3721.89     62.04 o 
   2   2   4      669.65      642.22     26.60 o 
   3   2   4     1158.81     1275.40     40.18 o 
   4   2   4     8514.30     9024.73    178.63 o 
   5   2   4     1530.78     1675.35     68.96 o 
   6   2   4       47.77       62.05     23.28 o 
   7   2   4      405.86      475.49     35.21 o 
   8   2   4      194.12      175.14     27.43 o 
   9   2   4       61.48       44.20     15.95 o 
  10   2   4      102.11       74.65     20.68 o 
  11   2   4       86.10       76.35     22.80 o 
 -11   3   4        4.38       -9.96     14.02 o 
 -10   3   4      160.43      134.55     53.50 o 
  -9   3   4      447.13      504.24     56.43 o 
  -8   3   4      421.51      456.47     34.85 o 
  -7   3   4       68.74       68.31     20.68 o 
  -6   3   4        4.97        0.85      5.71 o 
  -5   3   4      120.60      137.21     12.86 o 
  -4   3   4      513.60      514.09     19.66 o 
  -3   3   4      971.36     1123.56     27.97 o 
  -2   3   4       82.78       40.32      8.18 o 
  -1   3   4     2702.35     2452.09     32.52 o 
   0   3   4      175.17      142.72      9.48 o 
   1   3   4      113.97      138.00     27.61 o 
   2   3   4      997.21      859.43     36.94 o 
   3   3   4      296.10      284.62     36.17 o 
   4   3   4     1448.01     1518.99     66.80 o 
   5   3   4        2.36        0.73      8.56 o 
   6   3   4       99.33       94.53     17.36 o 
   7   3   4       96.69      104.29     28.82 o 
   8   3   4       28.97       16.67     11.77 o 
   9   3   4        2.52        3.44     11.96 o 
  10   3   4        2.26        7.93     16.23 o 
  11   3   4        0.84       15.30     16.01 o 
 -11   4   4      570.04      498.16     74.56 o 
 -10   4   4       63.96       49.33     18.80 o 
  -9   4   4      346.03      389.02     35.26 o 
  -8   4   4      672.75      701.89     45.98 o 
  -7   4   4      157.76      134.19     41.35 o 
  -6   4   4     1043.13     1055.60     34.59 o 
  -5   4   4     1923.08     1949.19     41.26 o 
  -4   4   4      111.29      101.98     15.65 o 
  -3   4   4      286.59      281.93     15.90 o 
  -2   4   4     1004.63      899.63     18.16 o 
  -1   4   4     2098.42     2100.20     34.65 o 
   0   4   4       89.78       80.10      9.69 o 
   1   4   4     1186.06     1092.41     41.41 o 
   2   4   4     1348.38     1238.93     58.83 o 
   3   4   4       33.59       30.73     10.93 o 
   4   4   4     1795.51     1854.72     52.84 o 
   5   4   4      197.01      167.74     20.54 o 
   6   4   4       16.07       -3.38      8.41 o 
   7   4   4      414.19      406.62     83.51 o 
   8   4   4      358.79      341.24     31.93 o 
   9   4   4       17.48        4.18     12.75 o 
  10   4   4      328.48      277.46     54.09 o 
  11   4   4      102.32      151.42     54.45 o 
 -11   5   4       12.64        0.71     15.92 o 
 -10   5   4      214.65      182.79     44.05 o 
  -9   5   4      413.50      445.34     49.53 o 
  -8   5   4       18.81       11.12     11.39 o 
  -7   5   4       81.18       79.75     12.95 o 
  -6   5   4      257.09      275.68     36.18 o 
  -5   5   4      220.06      199.93     20.59 o 
  -4   5   4      885.03      816.88     27.77 o 
  -3   5   4     1585.97     1666.44     35.94 o 
  -2   5   4        1.75        4.87      4.24 o 
  -1   5   4     3854.91     3600.61     41.32 o 
   0   5   4      291.53      204.85     10.81 o 
   1   5   4      209.90      180.22     15.55 o 
   2   5   4      429.15      362.64     37.21 o 
   3   5   4      430.10      481.87     26.28 o 
   4   5   4        0.55        5.77      7.17 o 
   5   5   4        1.71        3.43     12.50 o 
   6   5   4       70.77       72.68     21.39 o 
   7   5   4      352.55      351.08     62.48 o 
   8   5   4      111.50      139.65     41.71 o 
   9   5   4      120.24      125.76     22.39 o 
  10   5   4       13.53       -9.69     12.97 o 
 -11   6   4      107.26       84.32     24.23 o 
 -10   6   4       56.97       21.65     17.22 o 
  -9   6   4      420.66      456.34     71.51 o 
  -8   6   4      917.63      918.40     45.18 o 
  -7   6   4       20.82       20.12      9.08 o 
  -6   6   4      435.03      480.55     24.19 o 
  -5   6   4     3115.49     3175.80     72.67 o 
  -4   6   4     1595.86     1685.51     44.23 o 
  -3   6   4     1690.05     1593.18     39.07 o 
  -2   6   4      470.12      386.94     17.80 o 
  -1   6   4     1232.21     1149.03     22.39 o 
   0   6   4        6.91        2.15      3.57 o 
   1   6   4     1908.08     1700.71     33.75 o 
   2   6   4        5.11       -0.97      5.69 o 
   3   6   4        0.95       -1.20      5.30 o 
   4   6   4      289.19      280.50     46.39 o 
   5   6   4      869.69     1039.26     42.40 o 
   6   6   4        7.16        6.28      8.98 o 
   7   6   4      164.51      179.75     24.39 o 
   8   6   4      317.42      285.11     32.88 o 
   9   6   4        4.47        2.05     10.31 o 
  10   6   4      301.89      239.75     31.30 o 
 -10   7   4      176.56      145.05     26.37 o 
  -9   7   4      596.39      639.38     43.47 o 
  -8   7   4       33.38       25.24      9.23 o 
  -7   7   4      368.58      410.82     24.50 o 
  -6   7   4      833.92      898.52     31.51 o 
  -5   7   4      112.33      102.73     12.80 o 
  -4   7   4      983.26      972.38     54.80 o 
  -3   7   4      770.53      755.40     24.83 o 
  -2   7   4        0.04        6.80      4.96 o 
  -1   7   4      456.65      410.09     14.09 o 
   0   7   4     1996.49     1919.77     32.15 o 
   1   7   4      450.57      460.83     18.24 o 
   2   7   4     1654.61     1634.05     46.23 o 
   3   7   4     1213.72     1231.33     47.43 o 
   4   7   4      189.72      183.72     20.54 o 
   5   7   4     1532.39     1562.83     72.25 o 
   6   7   4      477.06      437.37     32.18 o 
   7   7   4       22.15       20.08     11.16 o 
   8   7   4       73.13       70.23     20.97 o 
   9   7   4      397.62      434.12     57.86 o 
  10   7   4       87.29       58.01     20.01 o 
 -10   8   4        7.59        6.24     14.16 o 
  -9   8   4        8.71        7.00     10.73 o 
  -8   8   4      193.00      260.70     19.58 o 
  -7   8   4      251.57      308.95     31.65 o 
  -6   8   4     1032.45      935.22     44.62 o 
  -5   8   4     3277.63     3400.31     59.52 o 
  -4   8   4       35.12       34.64      8.00 o 
  -3   8   4      652.03      669.48     48.76 o 
  -2   8   4     2371.35     2417.55     44.31 o 
  -1   8   4      786.44      738.42     23.27 o 
   0   8   4      116.01      130.05     11.36 o 
   1   8   4        7.47        4.75      4.69 o 
   2   8   4      948.60      907.62     34.77 o 
   3   8   4      226.25      224.81     27.61 o 
   4   8   4      151.90      170.08     20.52 o 
   5   8   4      118.10      162.69     21.15 o 
   6   8   4        7.68       10.50      9.50 o 
   7   8   4        1.94        1.48      8.58 o 
   8   8   4        9.83       18.86     12.93 o 
   9   8   4       17.25        4.89     12.38 o 
  10   8   4       29.12       17.82     15.16 o 
 -10   9   4      325.35      341.90     56.14 o 
  -9   9   4      215.08      203.90     19.01 o 
  -8   9   4      581.86      513.01     25.50 o 
  -7   9   4      282.80      287.93     19.35 o 
  -6   9   4      227.18      240.29     19.96 o 
  -5   9   4       52.45       39.38     10.51 o 
  -4   9   4      509.46      515.77     22.21 o 
  -3   9   4     1550.79     1555.84     65.72 o 
  -2   9   4      347.46      337.81     17.53 o 
  -1   9   4     1365.45     1374.51     32.29 o 
   0   9   4     2746.32     2990.13     40.80 o 
   1   9   4      196.55      244.59     19.72 o 
   2   9   4     1102.39     1114.71     38.91 o 
   3   9   4      857.83      867.82     46.42 o 
   4   9   4      290.34      257.62     43.93 o 
   5   9   4      404.72      360.31     39.25 o 
   6   9   4      642.23      608.08     38.06 o 
   7   9   4       51.16       33.70     13.90 o 
   8   9   4      273.71      346.11     37.98 o 
   9   9   4      189.90      175.59     27.74 o 
  10   9   4       17.76       -0.68     11.65 o 
 -10  10   4        2.58       -8.36     15.13 o 
  -9  10   4       18.72       24.38     10.30 o 
  -8  10   4      174.86      176.96     17.94 o 
  -7  10   4      434.61      372.67     21.79 o 
  -6  10   4        9.31        1.72      7.37 o 
  -5  10   4      414.80      474.54     24.28 o 
  -4  10   4      154.90      136.68     28.29 o 
  -3  10   4      222.03      212.56     20.93 o 
  -2  10   4      559.38      576.16     29.07 o 
  -1  10   4      700.21      805.72     85.73 o 
   0  10   4       14.89       13.23      5.91 o 
   1  10   4      148.25      138.59     34.93 o 
   2  10   4       11.40       16.76      8.18 o 
   3  10   4      793.95      889.94     51.22 o 
   4  10   4      461.16      489.75     32.54 o 
   5  10   4       74.18       51.57     13.84 o 
   6  10   4        0.56       -4.58      9.43 o 
   7  10   4       22.55       18.83     12.50 o 
   8  10   4        1.82        3.51     11.96 o 
   9  10   4       28.13       23.86     28.26 o 
  -9  11   4      246.58      257.75     25.80 o 
  -8  11   4       71.66       69.45     13.91 o 
  -7  11   4     1071.02     1059.30     55.55 o 
  -6  11   4     1380.22     1313.87     42.18 o 
  -5  11   4       16.37       16.94      9.15 o 
  -4  11   4      736.14      766.63     35.92 o 
  -3  11   4     1169.59     1310.71     45.23 o 
  -2  11   4      330.07      340.08     24.81 o 
  -1  11   4     2190.00     2136.82     56.06 o 
   0  11   4     2090.37     2233.49    109.49 o 
   1  11   4      399.47      437.31     21.32 o 
   2  11   4      508.12      486.95     29.74 o 
   3  11   4     1751.74     1761.43     83.12 o 
   4  11   4        0.51        6.61      8.75 o 
   5  11   4     1206.21     1253.12     51.04 o 
   6  11   4      703.91      730.56     43.01 o 
   7  11   4       68.10       45.21     15.97 o 
   8  11   4      113.53      165.44     53.68 o 
   9  11   4       50.95       62.65     19.69 o 
  -9  12   4        0.38        7.67     11.17 o 
  -8  12   4        2.94        9.11      9.99 o 
  -7  12   4        0.57       -4.87      8.60 o 
  -6  12   4       22.90       16.43     10.04 o 
  -5  12   4      100.02      101.17     19.47 o 
  -4  12   4        0.31        2.64      7.94 o 
  -3  12   4        3.92       -2.72      7.94 o 
  -2  12   4     1086.87     1124.16     56.91 o 
  -1  12   4      123.89      159.61     19.19 o 
   0  12   4      285.05      344.28     25.38 o 
   1  12   4       43.93       38.80      8.82 o 
   2  12   4       52.08       66.31     17.42 o 
   3  12   4       33.85       43.28     23.34 o 
   4  12   4      199.17      120.80     35.73 o 
   5  12   4       54.98       38.38     13.48 o 
   6  12   4        7.45       23.75     14.19 o 
   7  12   4       23.01       10.84     13.77 o 
   8  12   4       31.92       39.15     16.86 o 
   9  12   4        7.86       12.20     15.62 o 
  -9  13   4       62.86       59.23     27.79 o 
  -8  13   4        0.31        3.77     11.00 o 
  -7  13   4     1066.82     1171.44     43.08 o 
  -6  13   4     1465.41     1470.01     50.00 o 
  -5  13   4       72.48       58.30     12.65 o 
  -4  13   4     1488.21     1536.73     44.68 o 
  -3  13   4      281.95      307.27     25.78 o 
  -2  13   4        0.74        0.72      7.39 o 
  -1  13   4      287.65      313.03     42.45 o 
   0  13   4     2931.02     2798.61    180.41 o 
   1  13   4      250.31      249.38     23.49 o 
   2  13   4       88.29       68.28     15.28 o 
   3  13   4      397.45      418.30     31.41 o 
   4  13   4        7.84       -3.40      9.27 o 
   5  13   4      467.15      490.35     36.24 o 
   6  13   4      460.70      480.71     47.84 o 
   7  13   4       73.35       30.48     12.29 o 
   8  13   4        5.48        1.25     13.87 o 
  -8  14   4       57.03       68.19     21.46 o 
  -7  14   4        4.39        1.77     15.55 o 
  -6  14   4        5.88       -2.16      9.25 o 
  -5  14   4       25.40       16.36     12.16 o 
  -4  14   4        7.48       -7.33     10.40 o 
  -3  14   4      144.48      153.59     16.94 o 
  -2  14   4      242.83      260.03     24.29 o 
  -1  14   4      112.80      114.86     23.02 o 
   0  14   4       18.09        6.34      8.74 o 
   1  14   4       13.42        7.75      8.15 o 
   2  14   4       63.57       39.91     13.74 o 
   3  14   4        1.32       -1.38      9.27 o 
   4  14   4       80.42       47.58     12.78 o 
   5  14   4        0.34       14.85     10.80 o 
   6  14   4        5.40       15.62     13.91 o 
   7  14   4        0.06      -14.69     12.37 o 
   8  14   4        1.58       -0.12     13.42 o 
  -7  15   4      730.76      737.67     49.37 o 
  -6  15   4     1305.72     1378.88     61.19 o 
  -5  15   4      130.78      120.46     22.08 o 
  -4  15   4     1000.85      974.48     49.62 o 
  -3  15   4      318.81      364.71     32.97 o 
  -2  15   4       35.25       30.45     12.28 o 
  -1  15   4      701.42      769.70     41.46 o 
   0  15   4     1450.68     1477.64     78.03 o 
   1  15   4       27.66       13.39     14.34 o 
   2  15   4      195.95      218.09     37.27 o 
   3  15   4      251.82      294.39     25.16 o 
   4  15   4       46.53       37.65     17.29 o 
   5  15   4      104.75       97.96     17.90 o 
   6  15   4      372.96      455.42     33.43 o 
   7  15   4      156.04      145.21     26.50 o 
  -7  16   4       21.49       22.69     24.41 o 
  -6  16   4      157.39      130.08     39.78 o 
  -5  16   4      188.99      197.41     27.60 o 
  -4  16   4        0.97        1.91      8.03 o 
  -3  16   4        2.17       11.33     14.69 o 
  -2  16   4      402.62      407.88     78.03 o 
  -1  16   4        3.03       -0.21     10.13 o 
   0  16   4        0.23        9.57      9.65 o 
   1  16   4       46.39       86.38     18.81 o 
   2  16   4      114.24       99.56     19.91 o 
   3  16   4        0.12      -11.82      8.33 o 
   4  16   4       65.21       53.97     14.69 o 
   5  16   4        3.72       -3.18     11.33 o 
   6  16   4       82.87      115.82     21.89 o 
  -6  17   4      684.34      602.72     47.07 o 
  -5  17   4       12.86       -6.99     10.63 o 
  -4  17   4      511.67      486.42     40.91 o 
  -3  17   4      272.50      256.10     31.21 o 
  -2  17   4       50.72       24.99     12.48 o 
  -1  17   4     1255.20     1240.47     55.86 o 
   0  17   4      854.99      777.32     45.83 o 
   1  17   4      158.58      143.21     24.26 o 
   2  17   4       27.49       47.39     13.09 o 
   3  17   4      548.56      604.82     45.25 o 
   4  17   4        4.85       31.15     12.84 o 
   5  17   4      387.79      388.20     34.92 o 
   6  17   4      193.53      197.86     27.16 o 
  -5  18   4       96.35       73.78     29.15 o 
  -4  18   4       31.20       16.85     13.22 o 
  -3  18   4       51.83       17.34     37.27 o 
  -2  18   4      190.77      152.68     38.54 o 
  -1  18   4      150.67      139.66     24.95 o 
   0  18   4       34.29       36.03     14.27 o 
   1  18   4      141.03      140.04     26.22 o 
   2  18   4       39.26       46.40     13.44 o 
   3  18   4      220.34      191.40     29.59 o 
   4  18   4      217.87      211.59     25.19 o 
   5  18   4       13.27       -6.70     12.26 o 
  -4  19   4      133.80      112.74     24.24 o 
  -3  19   4       34.29       44.26     23.46 o 
  -2  19   4       36.69       15.65     14.03 o 
  -1  19   4      295.36      258.77     32.90 o 
   0  19   4      493.18      501.75     57.94 o 
   1  19   4       53.10       67.76     20.45 o 
   2  19   4       10.67        8.82     11.53 o 
   3  19   4      123.39       88.22     23.12 o 
  -2  20   4      263.85      274.46     35.23 o 
  -1  20   4      140.17      133.78     26.00 o 
   0  20   4       57.29       48.97     38.33 o 
   1  20   4      290.94      309.60     57.44 o 
 -10   1   5       99.09       71.10     21.74 o 
  -9   1   5      776.22      802.96     50.23 o 
  -8   1   5      825.78      837.33     75.87 o 
  -7   1   5      960.85      942.19     44.81 o 
  -6   1   5      790.17      783.76     39.44 o 
  -5   1   5     1764.61     1759.00     99.42 o 
  -4   1   5      535.22      590.27     31.78 o 
  -3   1   5     3095.40     2919.34     49.19 o 
  -2   1   5     5351.14     5223.43     55.40 o 
  -1   1   5      448.22      455.38     15.89 o 
   0   1   5     1903.22     1835.86     32.22 o 
   1   1   5      421.80      349.73     48.08 o 
   2   1   5      257.19      152.30     16.69 o 
   3   1   5       19.79        4.64      7.25 o 
   4   1   5      622.41      608.90     33.76 o 
   5   1   5     1046.65     1070.88     53.44 o 
   6   1   5      457.03      578.40     38.58 o 
   7   1   5      351.04      344.54     33.09 o 
   8   1   5        0.63        3.64     10.24 o 
   9   1   5      146.97      146.14     26.07 o 
  10   1   5       89.15       62.37     33.86 o 
 -10   2   5        1.78       -8.54     12.18 o 
  -9   2   5        6.85       -7.98     11.68 o 
  -8   2   5      248.23      213.49     50.80 o 
  -7   2   5       53.39       33.14     14.16 o 
  -6   2   5      324.66      366.88     31.25 o 
  -5   2   5        2.55       -1.02      8.08 o 
  -4   2   5      526.99      506.71     21.69 o 
  -3   2   5        6.48        9.93      6.10 o 
  -2   2   5       13.35       -0.71      3.72 o 
  -1   2   5      372.56      439.85     42.72 o 
   0   2   5       34.02       33.32      5.95 o 
   1   2   5       17.66       -0.31      4.76 o 
   2   2   5       44.40       19.39      8.69 o 
   3   2   5      150.13      191.65     20.33 o 
   4   2   5      291.53      362.50     27.92 o 
   5   2   5        1.87        0.73      8.69 o 
   6   2   5      190.35      188.85     24.84 o 
   7   2   5       59.19       53.99     26.16 o 
   8   2   5        4.26       13.69     10.84 o 
   9   2   5        3.89       -6.82     12.19 o 
  10   2   5        4.18       -4.70     13.15 o 
 -10   3   5       81.97       43.36     18.39 o 
  -9   3   5      819.97      829.94     50.06 o 
  -8   3   5      491.36      465.54     36.80 o 
  -7   3   5      163.36      165.89     34.48 o 
  -6   3   5      276.85      264.91     43.10 o 
  -5   3   5     1640.54     1673.67     54.31 o 
  -4   3   5        0.10        2.38      5.83 o 
  -3   3   5     2394.10     2330.13     45.07 o 
  -2   3   5     3160.01     3247.79     62.92 o 
  -1   3   5     1142.36     1206.39     27.86 o 
   0   3   5      313.65      287.74     13.96 o 
   1   3   5     2395.75     2233.13     42.05 o 
   2   3   5        2.98        1.23      6.30 o 
   3   3   5     1538.29     1534.07     48.05 o 
   4   3   5     2719.82     2715.73     81.14 o 
   5   3   5      124.99      116.01     25.95 o 
   6   3   5     1206.31     1326.21     53.00 o 
   7   3   5      122.12      106.16     22.66 o 
   8   3   5        5.78        4.38     10.83 o 
   9   3   5      109.36      117.12     22.65 o 
  10   3   5      154.87      136.61     37.18 o 
 -10   4   5       96.13      101.33     30.78 o 
  -9   4   5        4.35       -0.82     13.86 o 
  -8   4   5      218.59      208.62     27.75 o 
  -7   4   5      544.40      607.94     39.13 o 
  -6   4   5      105.80      110.61     18.56 o 
  -5   4   5       85.06       61.49     11.69 o 
  -4   4   5      604.90      686.48     25.38 o 
  -3   4   5     1075.18     1069.89     30.55 o 
  -2   4   5      876.43      982.49     28.80 o 
  -1   4   5     4867.69     5150.12     99.24 o 
   0   4   5        1.39        6.20      4.48 o 
   1   4   5        9.17        5.16      4.92 o 
   2   4   5       58.80       19.33      9.30 o 
   3   4   5        2.52        0.89      6.86 o 
   4   4   5       21.62       29.13     10.92 o 
   5   4   5      567.29      649.14     45.50 o 
   6   4   5      348.08      341.77     58.21 o 
   7   4   5       18.79       15.35     11.28 o 
   8   4   5       37.91       52.43     16.87 o 
   9   4   5        5.09        6.07     12.24 o 
  10   4   5       45.44        4.67     15.46 o 
 -10   5   5        0.72       10.23     14.41 o 
  -9   5   5      436.56      451.67     38.21 o 
  -8   5   5      420.43      476.13     38.19 o 
  -7   5   5        1.72       16.35     12.01 o 
  -6   5   5       75.36       60.18     34.22 o 
  -5   5   5      315.08      369.38     30.60 o 
  -4   5   5       22.26       20.51      8.29 o 
  -3   5   5     1150.00     1321.17     54.28 o 
  -2   5   5      756.66      698.62     24.70 o 
  -1   5   5       23.63       27.09     16.02 o 
   0   5   5      653.95      646.03     19.27 o 
   1   5   5      727.60      805.15     25.38 o 
   2   5   5       94.62      123.96     16.57 o 
   3   5   5      887.38      944.55     89.38 o 
   4   5   5     1566.08     1699.11     55.22 o 
   5   5   5      145.27      150.35     21.91 o 
   6   5   5       63.02       94.99     30.13 o 
   7   5   5      271.75      287.87     31.07 o 
   8   5   5      188.87      159.45     25.76 o 
   9   5   5       14.59       17.14     13.88 o 
 -10   6   5      351.08      374.45    137.63 o 
  -9   6   5       66.99       85.83     21.06 o 
  -8   6   5      295.88      274.83     30.92 o 
  -7   6   5      627.22      650.39     55.75 o 
  -6   6   5      666.03      671.83     34.74 o 
  -5   6   5       21.97       47.28     10.46 o 
  -4   6   5     1532.20     1513.26     54.24 o 
  -3   6   5       21.31       25.78      7.83 o 
  -2   6   5      670.28      694.19     25.20 o 
  -1   6   5      347.27      333.74     21.85 o 
   0   6   5        5.24        2.07      5.00 o 
   1   6   5       64.84       36.53      7.59 o 
   2   6   5        3.64        1.32      6.86 o 
   3   6   5       12.40        8.79      7.85 o 
   4   6   5       11.36       -1.30     14.87 o 
   5   6   5      902.60      925.71     55.84 o 
   6   6   5      156.38      207.08     49.95 o 
   7   6   5        4.34       -1.30      9.59 o 
   8   6   5       57.96       62.15     18.37 o 
   9   6   5       91.26       78.50     20.92 o 
 -10   7   5       63.84       77.46     35.31 o 
  -9   7   5       83.94       36.24     22.22 o 
  -8   7   5      783.83      829.22     99.45 o 
  -7   7   5       12.61        8.34     12.64 o 
  -6   7   5      454.98      473.56     27.23 o 
  -5   7   5      184.36      179.77     17.10 o 
  -4   7   5      617.51      693.00     27.47 o 
  -3   7   5     2173.61     2373.94     94.29 o 
  -2   7   5      391.56      444.82     21.75 o 
  -1   7   5       32.63       47.82     14.01 o 
   0   7   5      313.54      291.47     17.53 o 
   1   7   5      737.50      773.07     33.65 o 
   2   7   5       45.55       21.43      9.22 o 
   3   7   5      662.45      691.77     33.67 o 
   4   7   5      653.42      637.41     44.85 o 
   5   7   5      719.04      718.82     58.15 o 
   6   7   5       83.95       94.04     18.76 o 
   7   7   5       89.42       72.38     18.34 o 
   8   7   5       41.81       15.17     12.83 o 
   9   7   5       15.06      -11.55     11.49 o 
  -9   8   5       22.18       25.68     12.14 o 
  -8   8   5      478.05      427.94     36.20 o 
  -7   8   5      638.01      655.29     32.06 o 
  -6   8   5      109.45      148.27     16.94 o 
  -5   8   5        3.10       -0.35      6.74 o 
  -4   8   5     1266.99     1253.62     36.65 o 
  -3   8   5      574.29      641.92     29.82 o 
  -2   8   5      256.53      275.03     17.95 o 
  -1   8   5     1184.02     1184.18     32.82 o 
   0   8   5      787.85      836.76     27.35 o 
   1   8   5        1.29       -4.96      4.10 o 
   2   8   5      706.07      709.52     25.06 o 
   3   8   5      286.76      237.53     33.42 o 
   4   8   5        0.41        5.32     10.10 o 
   5   8   5      420.56      463.93     33.92 o 
   6   8   5      227.27      232.81     27.26 o 
   7   8   5       66.05       71.21     18.26 o 
   8   8   5      180.49      204.54     50.78 o 
   9   8   5       55.63       51.91     18.84 o 
  -9   9   5       93.56       78.75     20.01 o 
  -8   9   5      451.46      549.58     40.12 o 
  -7   9   5      253.46      245.11     22.55 o 
  -6   9   5      373.99      373.25     29.12 o 
  -5   9   5       92.83       67.34     11.94 o 
  -4   9   5      740.10      777.51     57.95 o 
  -3   9   5      872.73      868.94     31.82 o 
  -2   9   5       78.43       67.18     25.62 o 
  -1   9   5       88.22      104.61     22.90 o 
   0   9   5       84.43       98.74     16.24 o 
   1   9   5      389.07      413.30     26.34 o 
   2   9   5      108.37       99.19     16.21 o 
   3   9   5      510.46      491.09     31.51 o 
   4   9   5      229.58      247.29     25.96 o 
   5   9   5      142.39      192.64     24.88 o 
   6   9   5       98.20       64.10     17.31 o 
   7   9   5        1.99        6.00     12.30 o 
   8   9   5       45.96       52.47     17.55 o 
   9   9   5        1.18       -8.05     10.97 o 
  -9  10   5        4.19        3.66     13.29 o 
  -8  10   5      230.77      190.35     28.03 o 
  -7  10   5      457.23      452.11     35.99 o 
  -6  10   5        3.58        7.98      9.91 o 
  -5  10   5       34.91       27.22     12.18 o 
  -4  10   5      480.37      508.72     32.55 o 
  -3  10   5      901.92      930.39     40.10 o 
  -2  10   5        1.51       -3.65     13.03 o 
  -1  10   5     2242.58     2340.84    101.82 o 
   0  10   5     1120.84     1080.35     43.03 o 
   1  10   5      218.84      196.81     22.45 o 
   2  10   5     1714.26     1823.64     56.88 o 
   3  10   5      664.78      737.06     74.65 o 
   4  10   5        9.80        4.95     11.67 o 
   5  10   5      536.01      518.36     36.52 o 
   6  10   5      236.83      261.24     30.37 o 
   7  10   5       71.37       74.54     18.42 o 
   8  10   5       78.34       47.13     45.74 o 
  -8  11   5       50.99       29.70     12.95 o 
  -7  11   5      111.18      104.10     30.84 o 
  -6  11   5       23.02        4.81     10.19 o 
  -5  11   5        7.85       16.36     10.09 o 
  -4  11   5        4.27       -1.31      7.40 o 
  -3  11   5      148.77      197.31     22.62 o 
  -2  11   5      414.49      482.42     74.56 o 
  -1  11   5      885.07      865.74     38.71 o 
   0  11   5      166.64      132.31     27.99 o 
   1  11   5      138.08      125.83     19.17 o 
   2  11   5       31.11       11.79      9.26 o 
   3  11   5      349.64      331.99     28.45 o 
   4  11   5      415.41      411.51     60.43 o 
   5  11   5       14.22       13.80     11.03 o 
   6  11   5       29.89       16.14     12.75 o 
   7  11   5        9.38        7.41     11.87 o 
   8  11   5        4.46        7.13     13.95 o 
  -8  12   5       69.76       70.57     16.77 o 
  -7  12   5      476.49      543.98     32.65 o 
  -6  12   5      413.46      465.14     34.90 o 
  -5  12   5      212.42      164.80     41.38 o 
  -4  12   5     1107.01     1141.83     46.89 o 
  -3  12   5       12.29       -5.08      8.29 o 
  -2  12   5      142.52      157.95     38.60 o 
  -1  12   5     1013.70     1025.80     42.63 o 
   0  12   5     2902.46     2909.81    235.60 o 
   1  12   5       65.11       82.83     15.96 o 
   2  12   5     1657.24     1730.21     82.77 o 
   3  12   5      597.76      580.81     36.07 o 
   4  12   5      163.44      157.16     22.64 o 
   5  12   5      915.42      924.22     54.15 o 
   6  12   5      161.59      159.12     27.76 o 
   7  12   5        6.63        5.99     22.13 o 
  -7  13   5        0.42        3.02      9.83 o 
  -6  13   5        0.03       -0.29      9.05 o 
  -5  13   5       12.93       10.55     10.65 o 
  -4  13   5        6.60       19.20     10.73 o 
  -3  13   5      148.47      174.14     44.91 o 
  -2  13   5       86.58       91.54     16.61 o 
  -1  13   5      155.67      116.79     19.76 o 
   0  13   5      699.11      592.93     53.09 o 
   1  13   5       20.40        8.13      9.15 o 
   2  13   5        0.21       -3.20      7.40 o 
   3  13   5       55.91       38.85     13.18 o 
   4  13   5       22.11       22.60     12.43 o 
   5  13   5       16.78       23.99     12.67 o 
   6  13   5        0.28        2.30      9.87 o 
   7  13   5        5.50        3.49     14.11 o 
  -7  14   5      420.43      454.03     63.13 o 
  -6  14   5      133.68      135.67     19.09 o 
  -5  14   5      380.10      374.04     32.77 o 
  -4  14   5      696.98      762.47     41.62 o 
  -3  14   5       31.91       11.92     10.41 o 
  -2  14   5      574.77      576.60     36.10 o 
  -1  14   5        8.78        2.64      8.55 o 
   0  14   5       15.67       29.01     12.02 o 
   1  14   5      327.30      341.17     30.05 o 
   2  14   5     1049.36     1043.56    126.52 o 
   3  14   5      231.65      218.03     39.58 o 
   4  14   5       14.30        9.47     12.63 o 
   5  14   5       61.16       89.22     20.97 o 
   6  14   5      109.60      123.66     24.37 o 
  -6  15   5       24.25       15.37     15.74 o 
  -5  15   5        6.94       14.47     14.33 o 
  -4  15   5        0.58       -3.90      9.93 o 
  -3  15   5       17.14        6.64     15.70 o 
  -2  15   5      408.04      262.76     40.23 o 
  -1  15   5      180.78      176.26     34.01 o 
   0  15   5       22.76       10.14      9.67 o 
   1  15   5       40.91       41.26     14.24 o 
   2  15   5        2.78       21.67     12.19 o 
   3  15   5        2.85      -12.56     14.93 o 
   4  15   5       10.17       16.04     12.86 o 
   5  15   5       11.78       32.02     16.70 o 
   6  15   5        4.58        4.15     13.07 o 
  -5  16   5      338.27      274.97     33.87 o 
  -4  16   5      647.44      608.03     44.92 o 
  -3  16   5      181.05      185.91     27.07 o 
  -2  16   5      232.05      249.37     41.24 o 
  -1  16   5      564.19      512.97     54.03 o 
   0  16   5      371.84      283.26     42.60 o 
   1  16   5      133.50       96.10     28.20 o 
   2  16   5      664.78      718.08     63.93 o 
   3  16   5      167.96      194.57     39.16 o 
   4  16   5        8.31       -2.73     18.43 o 
   5  16   5      200.24      253.56     85.85 o 
  -4  17   5        8.27       11.78     12.44 o 
  -3  17   5       24.93       31.50     14.32 o 
  -2  17   5       31.75       26.39     13.10 o 
  -1  17   5       16.94       11.78     11.49 o 
   0  17   5        0.82        4.75     10.31 o 
   1  17   5      573.46      586.09     43.36 o 
   2  17   5       29.59       22.90     14.56 o 
   3  17   5      245.97      290.49     48.64 o 
   4  17   5       85.83       40.94     23.34 o 
  -3  18   5       14.59       36.59     16.09 o 
  -2  18   5        2.37        9.38     13.02 o 
  -1  18   5      248.76      194.52     28.63 o 
   0  18   5      426.54      450.93     65.20 o 
   1  18   5       37.04       22.23     17.74 o 
   2  18   5      212.19      212.45     68.79 o 
  -9   0   6      413.27      559.77     63.28 o 
  -8   0   6      112.69       64.82     29.74 o 
  -7   0   6      132.65      151.73     36.08 o 
  -6   0   6     1222.67     1384.44     78.27 o 
  -5   0   6      510.27      498.63     48.70 o 
  -4   0   6      948.87      982.21     60.67 o 
  -3   0   6     2001.02     1996.59     84.31 o 
  -2   0   6      931.83      986.36     57.35 o 
  -1   0   6       32.70       14.88      8.65 o 
   0   0   6     1363.69     1412.01     44.45 o 
   1   0   6      189.03      212.31     20.65 o 
   2   0   6       34.77       18.31     15.11 o 
   3   0   6      887.69      974.33     57.35 o 
   4   0   6      961.42     1038.38     63.34 o 
   5   0   6      338.23      345.00     44.73 o 
   6   0   6       20.14        3.26     17.30 o 
   7   0   6      353.15      444.83     55.75 o 
   8   0   6       40.13       40.05     24.59 o 
   9   0   6       69.69       94.80     34.19 o 
  -9   1   6        2.38        2.05     15.59 o 
  -8   1   6        4.58       -2.18     15.58 o 
  -7   1   6       20.39       41.11     15.85 o 
  -6   1   6      253.87      272.39     38.72 o 
  -5   1   6      412.69      339.82     37.12 o 
  -4   1   6       17.99       11.77     10.19 o 
  -3   1   6        3.13       -1.75      9.17 o 
  -2   1   6       27.90       17.32      8.54 o 
  -1   1   6       16.93       20.99      6.64 o 
   0   1   6       76.05       81.93     15.55 o 
   1   1   6       26.21       32.18      7.75 o 
   2   1   6       55.18       40.93     16.77 o 
   3   1   6       19.26       15.07     17.72 o 
   4   1   6        1.01        5.01      9.01 o 
   5   1   6      450.52      470.81     35.73 o 
   6   1   6       30.61       49.69     15.89 o 
   7   1   6        3.95       18.88     12.05 o 
   8   1   6        0.19        9.20     12.16 o 
   9   1   6        0.14       -0.98     10.88 o 
  -9   2   6      573.75      518.10     99.60 o 
  -8   2   6      551.17      553.95     68.46 o 
  -7   2   6       11.52       17.16     22.63 o 
  -6   2   6      304.97      329.28     31.62 o 
  -5   2   6       48.44       81.59     27.79 o 
  -4   2   6       66.62       74.25     16.27 o 
  -3   2   6     2226.74     2363.06    144.77 o 
  -2   2   6      389.12      393.58     23.10 o 
  -1   2   6        1.63        2.06      6.59 o 
   0   2   6      877.21      865.21     24.56 o 
   1   2   6     1367.28     1413.12     32.41 o 
   2   2   6      278.07      249.17     22.44 o 
   3   2   6     2525.68     2616.22     67.29 o 
   4   2   6     1199.37     1274.64     49.84 o 
   5   2   6        9.18        3.18      9.74 o 
   6   2   6      634.03      661.35     65.76 o 
   7   2   6      196.92      271.40     32.15 o 
   8   2   6       14.91       18.70     13.57 o 
   9   2   6       33.56       46.78     19.00 o 
  -9   3   6        8.56        4.76     13.42 o 
  -8   3   6        5.20        2.43     12.10 o 
  -7   3   6      562.03      644.91     41.91 o 
  -6   3   6       66.20       54.35     16.99 o 
  -5   3   6       18.44       32.84     12.84 o 
  -4   3   6       79.89       51.27     14.90 o 
  -3   3   6        8.23        7.92      7.59 o 
  -2   3   6      313.71      281.50     19.01 o 
  -1   3   6      249.43      172.90     19.70 o 
   0   3   6        1.58       -6.31      4.56 o 
   1   3   6      621.16      663.27     24.05 o 
   2   3   6       16.61       17.04      9.05 o 
   3   3   6        5.57        7.97      9.59 o 
   4   3   6      160.53      168.57     32.65 o 
   5   3   6       80.04       63.30     16.65 o 
   6   3   6      115.91       79.15     22.99 o 
   7   3   6        3.60        4.04     10.91 o 
   8   3   6        5.17        7.75     12.56 o 
   9   3   6        0.74        5.34     12.80 o 
  -9   4   6      451.56      413.74     45.74 o 
  -8   4   6      340.24      381.35     36.61 o 
  -7   4   6       36.15       59.15     16.68 o 
  -6   4   6      213.46      259.08     28.11 o 
  -5   4   6      472.65      527.34     93.46 o 
  -4   4   6      148.34      128.80     19.52 o 
  -3   4   6     2370.28     2469.47     57.00 o 
  -2   4   6      662.50      606.09     30.74 o 
  -1   4   6      149.80      143.22     15.11 o 
   0   4   6      483.73      491.78     23.82 o 
   1   4   6      254.47      264.58     15.89 o 
   2   4   6      270.30      320.54     25.11 o 
   3   4   6      754.52      784.73     38.09 o 
   4   4   6       63.92       67.67     15.93 o 
   5   4   6       88.99       78.34     34.90 o 
   6   4   6      537.06      501.81     38.58 o 
   7   4   6        4.04        6.35     12.30 o 
   8   4   6        6.30        4.24     12.43 o 
  -9   5   6       22.09        2.23     13.84 o 
  -8   5   6      181.59      194.02     38.21 o 
  -7   5   6      367.42      368.75     34.12 o 
  -6   5   6       13.23       17.73     12.21 o 
  -5   5   6       85.11       71.46     19.64 o 
  -4   5   6      444.22      378.40     37.49 o 
  -3   5   6       92.25       86.91     12.70 o 
  -2   5   6      580.85      552.72     30.78 o 
  -1   5   6       60.00       66.92     11.66 o 
   0   5   6        0.09       -1.17      9.76 o 
   1   5   6      212.61      217.32     15.24 o 
   2   5   6       20.21       11.35      7.47 o 
   3   5   6        0.16        7.11      7.89 o 
   4   5   6       31.52       27.76     12.02 o 
   5   5   6      421.23      404.93     40.17 o 
   6   5   6       44.67       38.34     15.05 o 
   7   5   6      231.25      161.90     45.62 o 
   8   5   6       28.98        4.08     12.25 o 
  -9   6   6      274.90      256.40     59.51 o 
  -8   6   6      195.00      214.59     30.45 o 
  -7   6   6       61.61       54.52     16.37 o 
  -6   6   6      855.74      846.62     58.42 o 
  -5   6   6      261.51      276.65     28.09 o 
  -4   6   6      124.18       98.66     13.95 o 
  -3   6   6      745.24      738.96     29.03 o 
  -2   6   6      809.63      814.32     29.86 o 
  -1   6   6      209.17      194.00     17.10 o 
   0   6   6      259.08      277.51     19.50 o 
   1   6   6        4.00        3.21      6.28 o 
   2   6   6       49.98       80.76     12.35 o 
   3   6   6      260.58      234.25     36.85 o 
   4   6   6       70.94       58.88     15.44 o 
   5   6   6        7.33        1.03      9.60 o 
   6   6   6       59.63       17.52     19.05 o 
   7   6   6      160.19      148.41     26.03 o 
   8   6   6        0.37        0.94     12.60 o 
  -9   7   6        0.03      -17.02     13.00 o 
  -8   7   6      209.64      175.21     27.93 o 
  -7   7   6      423.94      442.67     89.85 o 
  -6   7   6        5.82       16.43     12.36 o 
  -5   7   6      234.72      232.91     24.84 o 
  -4   7   6      192.01      179.52     17.82 o 
  -3   7   6        2.08       -3.40      6.13 o 
  -2   7   6      305.25      336.43     21.81 o 
  -1   7   6       84.61       81.45     12.73 o 
   0   7   6       15.24        1.55      6.81 o 
   1   7   6        8.11        0.55      6.32 o 
   2   7   6      840.18      858.70     30.31 o 
   3   7   6      199.15      196.63     23.21 o 
   4   7   6      419.43      372.38     31.44 o 
   5   7   6      432.46      459.45     64.76 o 
   6   7   6      151.49      148.57     56.23 o 
   7   7   6       73.82       55.34     18.79 o 
   8   7   6       93.14      101.00     23.70 o 
  -8   8   6       41.54        3.27     14.91 o 
  -7   8   6      440.26      380.60     36.50 o 
  -6   8   6      750.72      705.18     41.39 o 
  -5   8   6       41.55       40.42     11.03 o 
  -4   8   6      349.05      321.32     33.45 o 
  -3   8   6      954.43      962.16     33.76 o 
  -2   8   6       73.34       63.93     12.19 o 
  -1   8   6        3.16       -0.11      6.45 o 
   0   8   6       24.58       39.60     10.42 o 
   1   8   6      671.76      721.53     57.94 o 
   2   8   6        3.32        1.89      7.48 o 
   3   8   6        7.27       12.55      9.23 o 
   4   8   6        9.13       10.83     10.01 o 
   5   8   6       10.29        4.75      9.99 o 
   6   8   6        1.66       -3.29     10.60 o 
   7   8   6       90.62       97.64     21.04 o 
   8   8   6        1.30        8.96     13.69 o 
  -8   9   6       76.04       89.29     31.05 o 
  -7   9   6      137.49      118.38     32.17 o 
  -6   9   6      164.00      152.62     34.01 o 
  -5   9   6      624.54      694.39     38.92 o 
  -4   9   6      648.54      708.16     38.64 o 
  -3   9   6      122.63      112.59     27.11 o 
  -2   9   6      586.44      627.28     34.90 o 
  -1   9   6     1347.25     1356.65     89.43 o 
   0   9   6      180.76      210.69     23.85 o 
   1   9   6      853.15      884.93     59.04 o 
   2   9   6      860.69      811.34     56.88 o 
   3   9   6      136.18      135.64     20.35 o 
   4   9   6       29.38       21.28     11.88 o 
   5   9   6       74.28       31.74     21.66 o 
   6   9   6       17.81        1.99     11.32 o 
   7   9   6       55.11       67.74     20.05 o 
  -8  10   6        1.21       -3.85     20.91 o 
  -7  10   6       18.36       17.77     19.26 o 
  -6  10   6       14.18       11.73     18.90 o 
  -5  10   6      154.90      149.45     22.70 o 
  -4  10   6        0.70       -3.11      9.33 o 
  -3  10   6      146.68      181.78     23.10 o 
  -2  10   6      221.51      274.86     26.84 o 
  -1  10   6        5.26        1.86      8.82 o 
   0  10   6      200.99      172.07     22.66 o 
   1  10   6      389.91      400.00     31.83 o 
   2  10   6        0.48       -2.54      7.96 o 
   3  10   6       19.29       18.78     10.70 o 
   4  10   6       54.50       32.90     12.92 o 
   5  10   6        0.25      -10.14      9.29 o 
   6  10   6       88.76       77.97     19.75 o 
   7  10   6       75.84       57.65     18.43 o 
  -7  11   6      256.84      286.34     46.15 o 
  -6  11   6        0.37       10.57     12.36 o 
  -5  11   6      260.03      362.36     32.32 o 
  -4  11   6      930.82      851.70     43.02 o 
  -3  11   6       79.66       46.54     14.41 o 
  -2  11   6      663.39      709.38     37.76 o 
  -1  11   6     1128.21     1197.20     52.70 o 
   0  11   6      794.13      786.05     77.26 o 
   1  11   6      734.46      724.61     42.27 o 
   2  11   6     1534.23     1543.56    191.81 o 
   3  11   6       19.46       16.00     16.00 o 
   4  11   6      183.77      213.71     26.83 o 
   5  11   6      288.46      278.56     31.05 o 
   6  11   6       15.35        1.23     11.88 o 
  -7  12   6        1.25        2.31     12.25 o 
  -6  12   6       34.87       28.15     13.94 o 
  -5  12   6        6.07       12.64     12.24 o 
  -4  12   6        4.85        4.50      9.79 o 
  -3  12   6       12.30       14.08      9.67 o 
  -2  12   6      104.24      122.54     19.71 o 
  -1  12   6       65.02       50.89     14.75 o 
   0  12   6        7.14       16.82     10.20 o 
   1  12   6       14.68       23.72     21.30 o 
   2  12   6        5.37       10.41     10.44 o 
   3  12   6       47.29       33.71     18.07 o 
   4  12   6        0.44        1.08     10.30 o 
   5  12   6        7.28        5.37     25.42 o 
   6  12   6        3.90        2.94     11.04 o 
  -6  13   6        0.20       -4.45     14.60 o 
  -5  13   6      513.92      699.38     43.74 o 
  -4  13   6      525.84      646.72     41.05 o 
  -3  13   6       17.63       10.17     14.10 o 
  -2  13   6      464.50      385.70     32.24 o 
  -1  13   6      220.21      208.60     25.52 o 
   0  13   6        0.43       -7.80      8.49 o 
   1  13   6        5.90        7.51     10.94 o 
   2  13   6      518.36      487.17    151.29 o 
   3  13   6       29.43       17.72     16.12 o 
   4  13   6       88.64       93.14     30.69 o 
   5  13   6       98.88      118.05     24.00 o 
  -5  14   6        3.69        8.99     16.38 o 
  -4  14   6       16.96       17.14     18.96 o 
  -3  14   6       19.05       10.66     12.22 o 
  -2  14   6        5.18       15.96     11.79 o 
  -1  14   6        1.93       -2.69      8.48 o 
   0  14   6        0.52        7.55     15.97 o 
   1  14   6        3.40        2.10     10.46 o 
   2  14   6        6.52       14.51     11.50 o 
   3  14   6       36.33       51.81     16.29 o 
   4  14   6        7.68        1.84     20.86 o 
   5  14   6        0.07        6.91     13.15 o 
  -4  15   6      626.46      677.56     62.98 o 
  -3  15   6      105.73      111.36     41.06 o 
  -2  15   6       97.52       76.39     18.91 o 
  -1  15   6       47.14       45.57     15.79 o 
   0  15   6      141.14      100.66     20.18 o 
   1  15   6      206.03      266.55     30.72 o 
   2  15   6      256.03      308.92     35.49 o 
   3  15   6       20.22       13.50     34.33 o 
   4  15   6        0.92       -2.96     16.83 o 
  -3  16   6       50.90       83.30     30.10 o 
  -2  16   6        6.34       25.95     22.34 o 
  -1  16   6       75.62       61.68     25.36 o 
   0  16   6        2.46        0.65     14.04 o 
   1  16   6       25.66        0.41     12.03 o 
   2  16   6        2.12        1.60     12.68 o 
  -8   1   7       11.57        1.52     14.47 o 
  -7   1   7      461.65      443.09     53.53 o 
  -6   1   7      836.58      859.42     47.82 o 
  -5   1   7      102.76      104.58     43.90 o 
  -4   1   7      521.45      550.75     38.23 o 
  -3   1   7      285.98      276.72     28.70 o 
  -2   1   7      274.81      262.13     27.04 o 
  -1   1   7      297.03      347.28     29.31 o 
   0   1   7     1057.63     1008.78     34.48 o 
   1   1   7      568.31      525.86     23.78 o 
   2   1   7      496.58      620.30     30.41 o 
   3   1   7      453.20      608.10    101.40 o 
   4   1   7       11.24        1.76     10.70 o 
   5   1   7       91.06      157.14     24.62 o 
   6   1   7      116.53      128.33     24.02 o 
   7   1   7      116.18      108.25     23.05 o 
  -8   2   7       22.47       18.05     15.72 o 
  -7   2   7        0.13       11.51     16.13 o 
  -6   2   7      355.99      343.58     33.68 o 
  -5   2   7     1170.28     1149.68     52.23 o 
  -4   2   7       18.51       12.15     12.03 o 
  -3   2   7        7.47        5.61     12.17 o 
  -2   2   7       77.20       69.00     18.16 o 
  -1   2   7       44.56       47.46     11.80 o 
   0   2   7        8.19        3.37      8.10 o 
   1   2   7      243.81      220.96     16.59 o 
   2   2   7       57.65       52.46     10.57 o 
   3   2   7        1.66        4.52     16.44 o 
   4   2   7       98.09      132.52     21.25 o 
   5   2   7      122.07      200.41     28.68 o 
   6   2   7        0.60       11.63     12.90 o 
   7   2   7      143.22       53.89     18.87 o 
  -8   3   7       13.37      -13.67     14.06 o 
  -7   3   7      564.24      552.90     43.40 o 
  -6   3   7      590.99      614.53     59.63 o 
  -5   3   7        3.10       -7.06     11.92 o 
  -4   3   7       22.35       14.19     12.54 o 
  -3   3   7      379.85      396.80     32.80 o 
  -2   3   7      106.20       73.24     16.83 o 
  -1   3   7      517.70      508.10     26.44 o 
   0   3   7     1160.26     1191.83     38.51 o 
   1   3   7      323.24      282.19     22.11 o 
   2   3   7       81.25       68.33     11.13 o 
   3   3   7      354.04      347.97     30.25 o 
   4   3   7        8.09       -0.39     10.44 o 
   5   3   7      259.84      231.13     40.56 o 
   6   3   7      319.79      305.87     33.92 o 
   7   3   7      164.69      117.93     24.09 o 
  -8   4   7      133.48      144.81     26.84 o 
  -7   4   7        3.72       -4.78     11.86 o 
  -6   4   7      155.78      121.04     23.61 o 
  -5   4   7      504.19      533.41     38.21 o 
  -4   4   7       95.46      114.68     33.45 o 
  -3   4   7        6.36       11.92     12.40 o 
  -2   4   7      326.97      308.78     22.34 o 
  -1   4   7      215.36      173.02     39.17 o 
   0   4   7       21.75        7.89      7.74 o 
   1   4   7      359.10      349.81     24.00 o 
   2   4   7      120.85      152.38     15.18 o 
   3   4   7        0.03       -4.56      7.74 o 
   4   4   7       21.29       10.60     11.49 o 
   5   4   7        1.06       -5.23     10.68 o 
   6   4   7       26.03       33.46     16.88 o 
   7   4   7       32.64       51.76     19.58 o 
  -8   5   7        2.83        6.42     15.91 o 
  -7   5   7      167.19      173.13     43.84 o 
  -6   5   7      424.36      400.88     35.59 o 
  -5   5   7       15.63       14.31     11.88 o 
  -4   5   7      279.75      296.63     34.33 o 
  -3   5   7      724.60      807.34     42.02 o 
  -2   5   7        5.30        3.57      7.85 o 
  -1   5   7      808.63      800.97     38.68 o 
   0   5   7      264.54      260.10     22.05 o 
   1   5   7       55.14       35.61      9.95 o 
   2   5   7      117.90      115.21     24.89 o 
   3   5   7      100.00      102.97     19.09 o 
   4   5   7        0.47       -6.87      8.66 o 
   5   5   7       12.43        4.49     14.90 o 
   6   5   7      127.30      126.46     24.47 o 
   7   5   7       65.85       39.60     18.63 o 
  -7   6   7       91.44       93.91     22.31 o 
  -6   6   7      369.36      298.72     32.32 o 
  -5   6   7      320.67      346.30     33.22 o 
  -4   6   7       18.24       21.68     19.23 o 
  -3   6   7       49.32       40.35     14.77 o 
  -2   6   7       78.11       66.00     29.10 o 
  -1   6   7       43.71       36.29      9.96 o 
   0   6   7       94.07       80.76     15.51 o 
   1   6   7      481.09      534.07     77.70 o 
   2   6   7      211.10      224.67     21.20 o 
   3   6   7        0.60        8.65      8.70 o 
   4   6   7      119.47      136.59     31.88 o 
   5   6   7        6.44       40.14     16.35 o 
   6   6   7       10.09       42.26     17.40 o 
   7   6   7      228.14      188.32     30.38 o 
  -7   7   7      101.02      104.37     23.07 o 
  -6   7   7      311.18      349.55     44.26 o 
  -5   7   7        0.29       -0.01     10.84 o 
  -4   7   7      410.63      443.80     35.31 o 
  -3   7   7      296.54      312.19     23.40 o 
  -2   7   7        2.53        6.37      8.69 o 
  -1   7   7      354.89      325.37     23.42 o 
   0   7   7      162.99      185.63     19.13 o 
   1   7   7       85.86       77.43     16.74 o 
   2   7   7        1.97       -2.22      7.93 o 
   3   7   7      192.42      150.19     32.47 o 
   4   7   7       49.61       61.91     16.06 o 
   5   7   7       16.04       27.53     15.10 o 
   6   7   7       44.86       61.20     19.64 o 
  -7   8   7       43.59       69.24     22.01 o 
  -6   8   7      124.12      110.76     22.95 o 
  -5   8   7      507.28      562.02     40.24 o 
  -4   8   7       44.16       45.50     22.40 o 
  -3   8   7       15.85        0.98      8.91 o 
  -2   8   7      116.90      150.70     22.11 o 
  -1   8   7      154.94      173.18     42.42 o 
   0   8   7       42.32       38.95     12.79 o 
   1   8   7      522.90      584.94     40.94 o 
   2   8   7      178.02      182.56     25.18 o 
   3   8   7       14.55       17.72     15.82 o 
   4   8   7      166.43      208.99     27.41 o 
   5   8   7       47.41       56.88     22.28 o 
   6   8   7        5.26       -5.52     11.40 o 
  -6   9   7       43.74       53.09     24.11 o 
  -5   9   7       51.97       35.02     23.64 o 
  -4   9   7       73.95       70.28     17.10 o 
  -3   9   7      150.28      206.87     33.50 o 
  -2   9   7       11.79        5.69     16.44 o 
  -1   9   7      227.91      261.00     31.02 o 
   0   9   7       85.53       76.52     17.77 o 
   1   9   7       90.67       75.38     31.13 o 
   2   9   7        0.83       -4.32      8.52 o 
   3   9   7      280.75      303.76     44.50 o 
   4   9   7       19.27       24.47     18.72 o 
   5   9   7       55.77       29.04     16.29 o 
  -6  10   7       11.13       16.00     19.79 o 
  -5  10   7      379.90      328.65     50.48 o 
  -4  10   7      252.44      279.94     30.59 o 
  -3  10   7       10.88        6.29     11.20 o 
  -2  10   7      387.31      378.76     32.77 o 
  -1  10   7       61.91       40.61     14.47 o 
   0  10   7       99.51       41.79     30.66 o 
   1  10   7      625.37      704.65    103.21 o 
   2  10   7      456.08      550.87     41.58 o 
   3  10   7       66.27       47.34     22.10 o 
   4  10   7      212.05      279.18     46.39 o 
   5  10   7       53.34       48.44     18.10 o 
  -5  11   7      159.90      131.94     24.07 o 
  -4  11   7       45.33       37.72     16.20 o 
  -3  11   7       58.62       85.68     19.16 o 
  -2  11   7        4.86        4.79     10.31 o 
  -1  11   7      125.60       99.75     20.06 o 
   0  11   7       14.92       12.25     10.73 o 
   1  11   7        0.07       -2.43     10.95 o 
   2  11   7       61.02       39.02     15.55 o 
   3  11   7        4.06        7.26     12.45 o 
   4  11   7        1.49        4.50     16.83 o 
  -4  12   7       81.53       58.29     18.09 o 
  -3  12   7       25.42        2.16     11.96 o 
  -2  12   7      510.89      563.11     39.97 o 
  -1  12   7      207.12      163.17     24.27 o 
   0  12   7        8.97       -1.39     10.51 o 
   1  12   7       39.33       53.69     17.20 o 
   2  12   7      394.15      393.90     37.33 o 
   3  12   7        0.14       13.48     13.93 o 
   4  12   7      337.59      306.90     50.30 o 
  -3  13   7        3.04       -6.58     11.25 o 
  -2  13   7        2.11        2.56     11.27 o 
  -1  13   7        1.84        0.88     10.88 o 
   0  13   7       13.43       24.06     14.16 o 
   1  13   7      134.37      118.08     34.72 o 
   2  13   7        0.05        0.06     11.79 o 
   3  13   7        1.76       -9.19     13.02 o 
  -2  14   7      348.57      373.23     36.12 o 
  -1  14   7       22.10       21.08     15.10 o 
   0  14   7      310.37      360.46     52.17 o 
   1  14   7      102.94       98.38     21.45 o 
  -6   0   8       91.21       65.88     29.39 o 
  -5   0   8       19.29       23.11     25.42 o 
  -4   0   8      911.53      819.81     69.38 o 
  -3   0   8      160.25      172.29     38.81 o 
  -2   0   8       27.93        7.76     18.49 o 
  -1   0   8      634.15      726.20     62.09 o 
   0   0   8      365.06      274.49     43.31 o 
   1   0   8        0.31        0.06     16.77 o 
   2   0   8      210.38      167.37     26.78 o 
   3   0   8       97.68       86.36     20.69 o 
   4   0   8       50.36       14.34     20.03 o 
   5   0   8       85.70       96.69     33.65 o 
  -6   1   8       17.24       14.36     17.33 o 
  -5   1   8       54.80       62.97     19.82 o 
  -4   1   8        5.81       16.44     19.70 o 
  -3   1   8      174.41      168.07     25.99 o 
  -2   1   8        2.26       -4.34     10.96 o 
  -1   1   8        8.58       12.41     17.83 o 
   0   1   8        6.25        4.14     13.41 o 
   1   1   8       26.09       24.17     14.81 o 
   2   1   8        9.21        9.09      8.73 o 
   3   1   8       51.40       45.88     11.87 o 
   4   1   8        3.66        1.72     12.73 o 
   5   1   8        2.69        7.09     14.01 o 
  -6   2   8      304.96      264.49     33.92 o 
  -5   2   8        2.52      -16.40     10.93 o 
  -4   2   8       39.52       23.66     20.00 o 
  -3   2   8       13.15        2.11     13.50 o 
  -2   2   8        1.19        2.30     12.38 o 
  -1   2   8      651.58      578.99     88.99 o 
   0   2   8      613.83      591.23     82.06 o 
   1   2   8       19.59        2.24      9.79 o 
   2   2   8      100.52      110.29     17.89 o 
   3   2   8       99.04       84.85     14.43 o 
   4   2   8       47.99       49.26     18.46 o 
   5   2   8      230.08      303.88     36.79 o 
  -6   3   8        0.91        5.61     15.23 o 
  -5   3   8       15.13        1.06     14.41 o 
  -4   3   8        1.71        9.39     14.98 o 
  -3   3   8       72.73       35.22     16.76 o 
  -2   3   8        8.73       13.64     12.89 o 
  -1   3   8        0.13       -2.70     13.23 o 
   0   3   8      114.14      100.78     33.36 o 
   1   3   8       17.15       -2.88      9.35 o 
   2   3   8        2.23       -1.02      8.81 o 
   3   3   8       74.64       54.26     12.22 o 
   4   3   8       26.20       22.88     13.56 o 
   5   3   8       44.35       32.71     30.16 o 
  -6   4   8      231.56      203.04     31.14 o 
  -5   4   8       21.72       -3.34     14.37 o 
  -4   4   8       75.57      100.88     23.00 o 
  -3   4   8       49.85       43.60     19.14 o 
  -2   4   8       14.49       12.05     14.55 o 
  -1   4   8      718.40      697.21     43.03 o 
   0   4   8      260.87      266.66     23.54 o 
   1   4   8       31.36       27.13     12.21 o 
   2   4   8       93.10       99.26     17.74 o 
   3   4   8       16.27       31.38     13.76 o 
   4   4   8       21.61        8.45     12.74 o 
   5   4   8      156.95      181.36     29.26 o 
  -5   5   8       48.48       44.46     17.32 o 
  -4   5   8       10.32        8.50     12.14 o 
  -3   5   8        2.06       -4.01     11.82 o 
  -2   5   8      142.85      170.19     36.38 o 
  -1   5   8       22.65       -1.11     12.11 o 
   0   5   8      224.27      205.56     21.76 o 
   1   5   8       44.01       36.18     26.54 o 
   2   5   8        3.81        5.13     10.33 o 
   3   5   8       80.40       68.44     24.37 o 
   4   5   8       45.07       55.67     15.10 o 
  -5   6   8        9.47        6.15     14.71 o 
  -4   6   8      235.50      236.72     30.64 o 
  -3   6   8       71.40       79.43     19.91 o 
  -2   6   8      190.21      168.60     25.35 o 
  -1   6   8      330.22      366.59     27.64 o 
   0   6   8       48.21       45.02     13.15 o 
   1   6   8       42.36       15.02     10.87 o 
   2   6   8       70.53       91.23     16.60 o 
   3   6   8       50.89      126.95     20.47 o 
   4   6   8        2.44       -8.18     17.00 o 
  -5   7   8      127.29      143.80     26.02 o 
  -4   7   8        8.45       22.35     15.35 o 
  -3   7   8       35.32       42.14     17.28 o 
  -2   7   8       55.48       64.17     26.60 o 
  -1   7   8       45.73       40.10     14.74 o 
   0   7   8       83.01       74.36     17.56 o 
   1   7   8      207.78      223.60     29.19 o 
   2   7   8       20.58       15.31     12.56 o 
   3   7   8      149.89      155.91     27.31 o 
   4   7   8       52.51       37.68     22.69 o 
  -4   8   8      415.97      398.38     55.99 o 
  -3   8   8       66.16      109.85     35.67 o 
  -2   8   8       42.76       36.44     14.51 o 
  -1   8   8      151.45      142.61     23.35 o 
   0   8   8      123.71      120.71     22.75 o 
   1   8   8        8.27       -4.12     10.89 o 
   2   8   8       10.51        8.17     12.55 o 
   3   8   8      190.94      177.93     40.38 o 
  -3   9   8      245.12      238.47     46.21 o 
  -2   9   8      441.29      427.90     57.68 o 
  -1   9   8       88.17       95.83     40.97 o 
   0   9   8       78.33      117.02     26.72 o 
   1   9   8       94.41       71.56     19.96 o 
   2   9   8       67.76       33.19     15.98 o 
  -2  10   8       14.07       14.90     13.42 o 
  -1  10   8       61.91       80.79     19.60 o 
   0  10   8       28.07       20.61     13.52 o 
   1  10   8       10.85       14.43     12.78 o 
  -2   1   9      244.08      236.40     32.59 o 
  -1   1   9      127.24      157.95     27.77 o 
   0   1   9       53.89       49.18     21.20 o 
   1   1   9       69.85       44.10     19.77 o 
  -1   2   9        3.79      -10.06     15.67 o 
   0   2   9        1.19       -0.54     14.33 o 
                                                 
